# Supplementary material for: Characterization of large-scale genomic differences in the first complete human genome
Source: Genome Biol. 2023 Jul 4;24:157. doi: 10.1186/s13059-023-02995-w (PMC10320979; doi:10.1186/s13059-023-02995-w)
Supplement: Supplementary file 2 — Additional file 2: Table S1. The large-scale SVs discovered by whole-genome alignment (PAV). Table S2. The large-scale SVs discovered by graph-based (minigraph). Table S3. The large-scale SVs discovered by read-mapping (PBSV). Table S4. The 238 validated large SVs. Table S5. The summary table of the disease-related or gene-related discrepant regions. Table S6. The gene differences between the two human reference genomes in 155 validated insertion and deletion large SVs. Table S7. Genotyping insertions and deletions on HPRC and HGSVC assemblies. Table S8. The GO enrichment of the genes in the 27 disease-related discrepant regions. Table S9. The three KLRC haplotypes identified from the 94 long-read genome assemblies. Table S10. The frequency of KLRC haplotype in the 94 long-read assemblies and in the inferred 1KG dataset. Table S11.The frequency of KLRC-haps in the different populations. Table S12.The frequency of the six SNVs in GnomAD and 1KG database. Table S13. The likelihood of the branch/branch-site models in PAML. Table S14. Copy number difference of protein-coding and SV-affected genes between human and non-human primates. Table S15. GC content of KLRC2&3 in different species. Table S16. The selection test on small sample size model. [file 13059_2023_2995_MOESM2_ESM.xlsx]

## Sheet: Table S1
Table S1. The large-scale SVs discovered by whole-genome alignment(PAV)
CHROM	START	END	CENT	TELO
chr10	123477444	123494102	no_cent	no_telo
chr10	127831294	127841681	no_cent	no_telo
chr10	129362961	129388886	no_cent	no_telo
chr10	134706833	134720073	no_cent	telo
chr10	37199817	37211615	cent(transition regions)	no_telo
chr10	38620128	38632101	cent	no_telo
chr10	41726298	41778880	cent(transition regions)	no_telo
chr10	41837195	41888618	cent	no_telo
chr10	41914356	43899782	cent	no_telo
chr1	103561586	103655730	no_cent	no_telo
chr1	103669371	103763507	no_cent	no_telo
chr1	108257329	108504214	no_cent	no_telo
chr1	109711485	109729931	no_cent	no_telo
chr11	1076898	1087866	no_cent	no_telo
chr11	19040427	19062576	no_cent	no_telo
chr11	1979767	2001445	no_cent	no_telo
chr11	2004798	2027736	no_cent	no_telo
chr11	206151	220825	no_cent	telo
chr1	121724587	121735786	cent	no_telo
chr11	3373008	3418825	no_cent	no_telo
chr11	351309	361521	no_cent	telo
chr11	3700206	3720161	no_cent	no_telo
chr1	142219325	142230057	cent	no_telo
chr1	142276600	142383835	cent	no_telo
chr1	143174601	143197874	cent(transition regions)	no_telo
chr1	143370901	145383903	cent	no_telo
chr1	146020009	148491244	cent	no_telo
chr11	49889911	49907901	cent	no_telo
chr11	50291376	50542153	cent	no_telo
chr1	151336910	151351549	no_cent	no_telo
chr11	56641093	56652162	cent(transition regions)	no_telo
chr1	16005999	16027870	no_cent	no_telo
chr1	16027899	16199547	no_cent	no_telo
chr1	160577842	160607412	no_cent	no_telo
chr1	160621425	160717391	no_cent	no_telo
chr1	160841972	160923687	no_cent	no_telo
chr11	61157144	61175975	no_cent	no_telo
chr11	61176294	61195020	no_cent	no_telo
chr1	16282609	16370700	no_cent	no_telo
chr1	16467438	16553837	no_cent	no_telo
chr11	7872410	7882536	no_cent	no_telo
chr11	7913086	7923729	no_cent	no_telo
chr11	87922098	87945747	no_cent	no_telo
chr11	94157305	94247435	no_cent	no_telo
chr1	196105141	196189825	no_cent	no_telo
chr1	206810075	206828632	no_cent	no_telo
chr12	10315809	10331232	no_cent	no_telo
chr12	127164056	127178401	no_cent	no_telo
chr12	17647705	17734712	no_cent	no_telo
chr1	222797646	222846813	no_cent	no_telo
chr12	33019532	33030345	cent(transition regions)	no_telo
chr1	236115744	236126746	no_cent	no_telo
chr1	247834230	247853544	no_cent	no_telo
chr12	8419854	8446576	no_cent	no_telo
chr12	86827446	86840049	no_cent	no_telo
chr13	10459001	10469277	cent	no_telo
chr13	110917802	111003073	no_cent	no_telo
chr13	11425876	11438580	cent	no_telo
chr13	17981656	18000977	cent	no_telo
chr13	5654790	5717859	cent	no_telo
chr13	83578497	83588651	no_cent	no_telo
chr14	100626485	100675439	no_cent	telo
chr14	101026844	101062718	no_cent	telo
chr14	13215915	13406641	cent	no_telo
chr14	13819692	13937455	cent(transition regions)	no_telo
chr14	28739427	28758465	no_cent	no_telo
chr14	9463488	9549566	cent	no_telo
chr14	99876109	99895707	no_cent	no_telo
chr15	13971468	13982797	cent	no_telo
chr15	15281992	15292921	cent	no_telo
chr15	16007820	16555586	cent	no_telo
chr15	17679348	19154002	cent	no_telo
chr15	19457938	19942648	cent	no_telo
chr15	20722149	20732616	cent	no_telo
chr15	20807354	21099751	cent	no_telo
chr15	26157747	26191947	no_cent	no_telo
chr15	63911498	63923644	no_cent	no_telo
chr15	71896625	71945178	no_cent	no_telo
chr15	74463419	74475762	no_cent	no_telo
chr15	78521	116406	cent	telo
chr15	82031503	82271395	no_cent	no_telo
chr16	1242123	1271706	no_cent	no_telo
chr16	14725566	14764683	no_cent	no_telo
chr16	18449910	18532445	no_cent	no_telo
chr16	21609278	22766327	no_cent	no_telo
chr16	28619730	29091956	no_cent	no_telo
chr16	30541636	30643608	no_cent	no_telo
chr16	32673034	32701541	cent	no_telo
chr16	33091697	33627229	cent	no_telo
chr16	33772205	35167662	cent	no_telo
chr16	37857995	39557694	cent	no_telo
chr16	80235112	80463834	no_cent	no_telo
chr17	164124	179070	no_cent	telo
chr17	18970388	19185403	cent(transition regions)	no_telo
chr1	72179591	72225108	no_cent	no_telo
chr17	23080200	23095614	cent	no_telo
chr17	31561105	31575671	cent(transition regions)	no_telo
chr17	37444973	37457687	no_cent	no_telo
chr17	38910316	39113924	no_cent	no_telo
chr17	42131261	42141567	no_cent	no_telo
chr17	44086362	44168704	no_cent	no_telo
chr17	82659475	82709103	no_cent	no_telo
chr17	83834214	83978647	no_cent	telo
chr18	20998147	21027870	cent	no_telo
chr18	40101	202085	no_cent	telo
chr18	67652145	67672585	no_cent	no_telo
chr18	79250756	79263745	no_cent	no_telo
chr18	79876782	79893421	no_cent	no_telo
chr19	24599149	24648845	cent	no_telo
chr19	25575363	25669734	cent	no_telo
chr19	36919478	36936748	no_cent	no_telo
chr19	38831743	38859603	no_cent	no_telo
chr19	38882063	38980709	no_cent	no_telo
chr19	39970256	40010655	no_cent	no_telo
chr19	40021633	40104900	no_cent	no_telo
chr19	41574180	41596556	no_cent	no_telo
chr19	42710595	42726423	no_cent	no_telo
chr19	50794308	50944722	no_cent	no_telo
chr19	53150093	53219766	no_cent	no_telo
chr19	8276879	8291712	no_cent	no_telo
chr19	9007425	9022289	no_cent	no_telo
chr20	1629529	1662580	no_cent	no_telo
chr20	1893569	1907290	no_cent	no_telo
chr20	25848992	25910940	cent	no_telo
chr20	29518485	29607525	cent	no_telo
chr20	29805428	29927277	cent	no_telo
chr20	30227032	30835230	cent	no_telo
chr20	30835231	31512212	cent	no_telo
chr20	31626309	31677148	cent	no_telo
chr20	31727674	31904681	cent	no_telo
chr20	49649829	49663896	no_cent	no_telo
chr21	10311249	10803224	cent	no_telo
chr2	110470502	110745714	no_cent	no_telo
chr21	12782224	12794821	cent(transition regions)	no_telo
chr21	20650483	20661575	no_cent	no_telo
chr21	38410473	38425985	no_cent	no_telo
chr2	169325225	169342322	no_cent	no_telo
chr21	7551764	7681765	cent	no_telo
chr21	9412799	9449430	cent	no_telo
chr21	9868573	9884616	cent	no_telo
chr22	11050425	11102679	cent	no_telo
chr22	12114393	12267435	cent	no_telo
chr22	12558818	12642764	cent	no_telo
chr22	18914103	19093483	cent	no_telo
chr22	20719775	20738885	no_cent	no_telo
chr22	21785834	21976462	no_cent	no_telo
chr22	23933097	23957376	no_cent	no_telo
chr22	24376526	24462474	no_cent	no_telo
chr22	278172	347168	cent	telo
chr2	241171174	241197269	no_cent	no_telo
chr2	34518670	34559401	no_cent	no_telo
chr2	89142236	90611261	cent	no_telo
chr2	90844355	90893346	cent	no_telo
chr2	91707426	91719703	cent	no_telo
chr2	91800338	92235999	cent	no_telo
chr2	96270380	96567459	cent	no_telo
chr2	97555100	98048919	cent	no_telo
chr3	154421834	154432324	no_cent	no_telo
chr3	190231235	190246233	no_cent	no_telo
chr3	194314954	194427728	no_cent	no_telo
chr3	198347865	198714677	no_cent	no_telo
chr3	84950333	84965526	no_cent	no_telo
chr3	91142740	91380183	cent	no_telo
chr3	91470989	91739718	cent	no_telo
chr4	10208905	10232212	no_cent	no_telo
chr4	135070161	135082617	no_cent	no_telo
chr4	159290051	159302717	no_cent	no_telo
chr4	169925968	169937016	no_cent	no_telo
chr4	31807416	31820750	no_cent	no_telo
chr4	4120285	4150486	no_cent	no_telo
chr4	62370657	62412756	no_cent	no_telo
chr4	8782675	8800944	no_cent	no_telo
chr4	9348154	9371884	no_cent	no_telo
chr4	9476047	9500457	no_cent	no_telo
chr5	156581724	156595834	no_cent	no_telo
chr5	180188498	180214267	no_cent	no_telo
chr5	21488118	21508468	no_cent	no_telo
chr5	21517736	21598916	no_cent	no_telo
chr5	34311169	34352046	no_cent	no_telo
chr5	47038491	47049701	cent	no_telo
chr5	50533408	50578138	cent	no_telo
chr5	58856421	58866724	no_cent	no_telo
chr5	65286176	65302017	no_cent	no_telo
chr5	685088	777152	no_cent	no_telo
chr5	70560498	71098443	no_cent	no_telo
chr5	71658904	71680209	no_cent	no_telo
chr5	95698617	95715248	no_cent	no_telo
chr6	158516779	158548083	no_cent	no_telo
chr6	161870506	161898276	no_cent	no_telo
chr6	161918558	161985142	no_cent	no_telo
chr6	168977339	169026753	no_cent	no_telo
chr6	171757396	171770906	no_cent	telo
chr6	31848100	31880838	no_cent	no_telo
chr6	58292644	58405729	cent	no_telo
chr6	58567999	58778846	cent	no_telo
chr6	58924862	59137533	cent	no_telo
chr6	60134505	60465227	cent	no_telo
chr6	69453070	69465914	no_cent	no_telo
chr6	80552877	80580713	no_cent	no_telo
chr6	83469357	83479405	no_cent	no_telo
chr7	102216779	102274861	no_cent	no_telo
chr7	102311287	102326953	no_cent	no_telo
chr7	135421686	135435015	no_cent	no_telo
chr7	143663805	143685457	no_cent	no_telo
chr7	143858829	143878969	no_cent	no_telo
chr7	144998591	145077809	no_cent	no_telo
chr7	145477648	145576214	no_cent	no_telo
chr7	159342757	159353879	no_cent	no_telo
chr7	159804598	159822467	no_cent	no_telo
chr7	38394724	38410810	no_cent	no_telo
chr7	56531394	56605123	cent	no_telo
chr7	59220506	59272644	cent	no_telo
chr7	59372083	60052029	cent	no_telo
chr7	72179629	72192422	no_cent	no_telo
chr7	74303465	74331501	no_cent	no_telo
chr7	76560958	76644941	no_cent	no_telo
chr7	77806886	77819096	no_cent	no_telo
chr7	78291398	78319463	no_cent	no_telo
chr8	11775442	11874871	no_cent	no_telo
chr8	1182716	1195066	no_cent	no_telo
chr8	12757382	12770359	no_cent	no_telo
chr8	2088215	2104071	no_cent	no_telo
chr8	2170737	2186593	no_cent	no_telo
chr8	33103845	33115101	no_cent	no_telo
chr8	57593366	57632038	no_cent	no_telo
chr8	7026686	7041931	no_cent	no_telo
chr8	7309419	7324719	no_cent	no_telo
chr8	86317091	86352375	no_cent	no_telo
chr8	86780824	86817260	no_cent	no_telo
chr8	86824150	86908926	no_cent	no_telo
chr9	125235108	125262260	no_cent	no_telo
chr9	136174284	136191646	no_cent	no_telo
chr9	38888148	38899513	no_cent	no_telo
chr9	40203408	40746980	cent	no_telo
chr9	40761531	66563271	cent	no_telo
chr9	6705520	6715641	no_cent	no_telo
chr9	76854864	77469990	cent	no_telo
chr9	80029838	80150423	cent	no_telo
chr9	80379363	80399031	cent	no_telo
chr9	82878388	82896377	no_cent	no_telo
chrX	102396028	102514230	no_cent	no_telo
chrX	119254233	119305722	no_cent	no_telo
chrX	1307341	1348021	no_cent	no_telo
chrX	134047188	134064453	no_cent	no_telo
chrX	134103405	134137951	no_cent	no_telo
chrX	139881704	139910688	no_cent	no_telo
chrX	147839117	148061886	no_cent	no_telo
chrX	151333576	151351555	no_cent	no_telo
chrX	152528529	152565648	no_cent	no_telo
chrX	152790679	152886840	no_cent	no_telo
chrX	153798842	153811917	no_cent	telo
chrX	1743741	1933241	no_cent	no_telo
chrX	3457847	3534700	no_cent	no_telo
chrX	47775872	47837497	no_cent	no_telo
chrX	50938986	50997409	no_cent	no_telo
chrX	51744853	51824910	no_cent	no_telo
chrX	54746648	54812838	cent(transition regions)	no_telo
chrX	57781241	57800726	cent	no_telo
chrX	74575200	74586578	no_cent	no_telo
chrX	7723449	7734511	no_cent	no_telo
chrX	86193	98501	no_cent	telo
chrX	8981790	8992810	no_cent	no_telo
chrY	10111384	10121389	cent	no_telo
chrY	10206779	10227102	cent	no_telo
chrY	10588624	10815121	cent	no_telo
chrY	10895299	10914026	cent	no_telo
chrY	21116078	21127672	cent	no_telo
chrY	21883504	21941168	cent	no_telo
chrY	22894885	24065552	cent	no_telo
chrY	24086538	25787292	cent	no_telo
chrY	26344089	26367839	no_cent	no_telo
chrY	5926311	5946635	cent	no_telo
chrY	6020123	6030127	cent	no_telo
chrY	6353534	6369309	cent	no_telo
chrY	8943884	8964179	cent	no_telo
chrY	8971470	9077194	cent	no_telo
chrY	9102187	9183321	cent	no_telo
chrY	9663701	9744888	cent	no_telo
chrY	9761311	9842553	cent	no_telo

## Sheet: Table S2
Table S2. The large-scale SVs discovered by graph-based(minigraph)
CHROM	START	END	CENT	TELO
chr1	2242083	2242084	no_cent	no_telo
chr1	12465911	12671122	no_cent	no_telo
chr1	72179591	72179592	no_cent	no_telo
chr1	108267298	121825612	cent	no_telo
chr1	121826287	121872222	cent	no_telo
chr1	124164608	125858684	cent	no_telo
chr1	126301840	126692917	cent	no_telo
chr1	129456121	141076212	cent	no_telo
chr1	142202729	142230624	cent	no_telo
chr1	142399645	144007676	cent(transition regions)	no_telo
chr1	145342361	148492419	cent(transition regions)	no_telo
chr1	196105140	196105141	no_cent	no_telo
chr1	227746735	227798570	no_cent	no_telo
chr10	41726879	41857118	cent	no_telo
chr10	41884636	41932220	cent	no_telo
chr10	42353280	48719236	cent(transition regions)	no_telo
chr10	134656644	134705248	no_cent	telo
chr11	3373007	3373008	no_cent	no_telo
chr11	50294866	50541825	cent	no_telo
chr11	51971180	52006585	cent	no_telo
chr11	52044840	52075193	cent	no_telo
chr11	52287828	52318641	cent	no_telo
chr11	52327307	52357492	cent	no_telo
chr12	17645882	17736476	no_cent	no_telo
chr12	30983118	31077506	cent(transition regions)	no_telo
chr12	34589220	37201974	cent	no_telo
chr12	86826615	86840878	no_cent	no_telo
chr13	5467768	5762581	cent	no_telo
chr13	10769517	10914857	cent	no_telo
chr13	11056700	17510178	cent	no_telo
chr13	85451552	85472047	no_cent	no_telo
chr14	10171091	13216023	cent	no_telo
chr15	14059210	15612698	cent	no_telo
chr15	15993263	18585034	cent	no_telo
chr15	18734123	19126682	cent	no_telo
chr15	19208187	19942648	cent	no_telo
chr15	82127367	82166071	no_cent	no_telo
chr15	82176730	82176731	no_cent	no_telo
chr16	14795512	15342312	no_cent	no_telo
chr16	18449909	21517867	no_cent	no_telo
chr16	21517870	29047936	no_cent	no_telo
chr16	30492288	33639393	cent(transition regions)	no_telo
chr16	33668104	34777688	cent	no_telo
chr16	36105708	36647428	cent	no_telo
chr16	37573317	37734713	cent	no_telo
chr16	37791515	37804045	cent	no_telo
chr16	37836669	52160820	cent	no_telo
chr17	19011125	21785050	cent(transition regions)	no_telo
chr17	23454101	23473506	cent	no_telo
chr17	27817924	27874647	cent	no_telo
chr17	38909664	38984160	no_cent	no_telo
chr17	44091663	44168401	no_cent	no_telo
chr17	46163262	46355954	no_cent	no_telo
chr17	46997017	47098375	no_cent	no_telo
chr17	47115845	47151356	no_cent	no_telo
chr17	47352879	47697728	no_cent	no_telo
chr18	20422341	20449554	cent	no_telo
chr18	20937348	20971567	cent	no_telo
chr18	20999609	21029391	cent	no_telo
chr18	47160407	47210195	no_cent	no_telo
chr19	24593666	24689404	cent	no_telo
chr19	24696439	25224163	cent	no_telo
chr19	25313729	25621014	cent	no_telo
chr19	25821696	25840449	cent	no_telo
chr19	25891457	25932081	cent	no_telo
chr19	25957544	25984587	cent	no_telo
chr19	25997510	26016374	cent	no_telo
chr19	26022991	26067016	cent	no_telo
chr19	26168566	26188181	cent	no_telo
chr19	26601589	26624510	cent	no_telo
chr19	27588075	27620156	cent	no_telo
chr19	28461026	28526115	cent	no_telo
chr19	28604736	28669566	cent	no_telo
chr19	28680630	28718943	cent	no_telo
chr19	28730606	28744992	cent	no_telo
chr19	28836014	28868938	cent	no_telo
chr19	29082808	29094022	cent	no_telo
chr19	29127706	29177031	cent	no_telo
chr19	29239867	29325823	cent	no_telo
chr19	29337725	29353360	cent	no_telo
chr19	29411480	29515503	cent	no_telo
chr19	29554501	29656790	cent	no_telo
chr19	29676420	29688553	cent	no_telo
chr19	29701094	29737408	cent	no_telo
chr2	34518670	34518671	no_cent	no_telo
chr2	89340016	90226111	cent	no_telo
chr2	90248210	90991515	cent	no_telo
chr2	91761490	92235998	cent	no_telo
chr2	94798700	95002876	cent	no_telo
chr2	96300984	96538572	cent	no_telo
chr2	110506322	111013677	no_cent	no_telo
chr2	130979609	130996731	no_cent	no_telo
chr20	1629529	1629530	no_cent	no_telo
chr20	25848991	25848992	cent	no_telo
chr20	26386769	26399000	cent	no_telo
chr20	26475397	28484519	cent	no_telo
chr20	29518484	32518093	cent	no_telo
chr20	32819616	32886709	cent	no_telo
chr21	7551763	8126269	cent	no_telo
chr21	10117624	11295277	cent	no_telo
chr21	11998414	12143619	cent	no_telo
chr21	32756289	32878325	no_cent	no_telo
chr21	41426699	41582769	no_cent	no_telo
chr21	41607256	41617343	no_cent	no_telo
chr21	41732131	41927523	no_cent	no_telo
chr21	42451419	42607556	no_cent	no_telo
chr22	4589564	93245231	cent	telo
chr3	91135407	91135408	cent	no_telo
chr3	91135910	91135911	cent	no_telo
chr3	91142345	91275751	cent	no_telo
chr3	91754226	96414031	cent	no_telo
chr3	198351541	198716646	no_cent	no_telo
chr4	4120284	4120285	no_cent	no_telo
chr4	9123111	9177456	no_cent	no_telo
chr4	9251120	9277004	no_cent	no_telo
chr4	32808117	49458244	cent(transition regions)	no_telo
chr4	49648013	54978743	cent	no_telo
chr4	55003216	55167612	cent	no_telo
chr4	72738149	72738150	no_cent	no_telo
chr4	193467822	193540947	no_cent	telo
chr5	685088	685089	no_cent	no_telo
chr5	47080122	47142481	cent	no_telo
chr5	47189345	47228909	cent	no_telo
chr5	47256136	47336307	cent	no_telo
chr5	47339053	47391049	cent	no_telo
chr5	47458692	47486910	cent	no_telo
chr5	47549406	47584443	cent	no_telo
chr5	47619300	47728305	cent	no_telo
chr5	47760616	47771571	cent	no_telo
chr5	48181081	48200840	cent	no_telo
chr5	48297212	48324537	cent	no_telo
chr5	48683768	48770247	cent	no_telo
chr5	48777024	48853352	cent	no_telo
chr5	48971666	49017459	cent	no_telo
chr5	49077654	49096604	cent	no_telo
chr5	49123672	49142469	cent	no_telo
chr5	49152966	49200965	cent	no_telo
chr5	49277322	49287856	cent	no_telo
chr5	49309993	49367839	cent	no_telo
chr5	49392294	49433792	cent	no_telo
chr5	49434297	49497769	cent	no_telo
chr5	49510375	49538384	cent	no_telo
chr5	49543392	49596644	cent	no_telo
chr5	49614295	50449218	cent	no_telo
chr5	65297189	70720636	no_cent	no_telo
chr5	70756006	139978484	no_cent	no_telo
chr5	181848778	182035150	no_cent	telo
chr6	58302356	59546089	cent	no_telo
chr6	62491492	62508898	cent	no_telo
chr7	59235052	60055188	cent	no_telo
chr7	60424731	60440080	cent	no_telo
chr7	60816473	61013992	cent	no_telo
chr7	61275936	61330322	cent	no_telo
chr7	61410831	63188819	cent	no_telo
chr7	63415413	63529386	cent	no_telo
chr7	144998591	144998592	no_cent	no_telo
chr7	145477647	145477648	no_cent	no_telo
chr8	7022515	11729728	no_cent	no_telo
chr8	44261359	44311425	cent	no_telo
chr8	45211814	45277513	cent	no_telo
chr9	4775	80359193	cent	telo
chrX	1789	36131	no_cent	telo
chrX	3457846	3457847	no_cent	no_telo
chrX	48759267	49546496	no_cent	no_telo
chrX	50957263	50979153	no_cent	no_telo
chrX	54746892	54812640	cent(transition regions)	no_telo
chrX	57838707	60798359	cent	no_telo
chrX	114133411	114252219	no_cent	no_telo
chrX	119254232	119254233	no_cent	no_telo
chrX	134103404	134103405	no_cent	no_telo
chrX	139887767	139901882	no_cent	no_telo
chrX	147946729	147987904	no_cent	no_telo
chrX	151391044	151537758	no_cent	no_telo
chrX	152528529	152528530	no_cent	no_telo
chrX	152801768	152884996	no_cent	no_telo
chrY	30499	72449	cent	telo
chrY	543053	938285	cent	no_telo
chrY	543053	938285	cent	no_telo
chrY	938289	1809216	cent	no_telo
chrY	938289	1809216	cent	no_telo
chrY	10584731	10861782	cent	no_telo
chrY	21062282	21092952	cent	no_telo
chrY	21896805	21938996	cent	no_telo
chrY	22760390	24074792	cent	no_telo
chrY	22760390	24074792	cent	no_telo
chrY	22760390	24074792	cent	no_telo
chrY	22760390	24074792	cent	no_telo
chrY	22760390	24074792	cent	no_telo
chrY	22760390	24074792	cent	no_telo
chrY	22760390	24074792	cent	no_telo
chrY	22760390	24074792	cent	no_telo
chrY	22760390	24074792	cent	no_telo
chrY	22760390	24074792	cent	no_telo
chrY	22760390	24074792	cent	no_telo
chrY	22760390	24074792	cent	no_telo
chrY	22760390	24074792	cent	no_telo
chrY	22760390	24074792	cent	no_telo
chrY	22760390	24074792	cent	no_telo
chrY	24133956	25697783	cent	no_telo
chrY	24133956	25697783	cent	no_telo
chrY	24133956	25697783	cent	no_telo
chrY	24133956	25697783	cent	no_telo
chrY	24133956	25697783	cent	no_telo
chrY	24133956	25697783	cent	no_telo
chrY	24133956	25697783	cent	no_telo
chrY	24133956	25697783	cent	no_telo
chrY	24133956	25697783	cent	no_telo
chrY	24133956	25697783	cent	no_telo
chrY	24133956	25697783	cent	no_telo
chrY	24133956	25697783	cent	no_telo
chrY	24133956	25697783	cent	no_telo
chrY	24133956	25697783	cent	no_telo
chrY	24133956	25697783	cent	no_telo
chrY	24133956	25697783	cent	no_telo
chrY	24133956	25697783	cent	no_telo
chrY	27492761	47024163	cent	no_telo
chr1	12671148	16134977	no_cent	no_telo
chr1	16571038	16659590	no_cent	no_telo
chr1	103651416	103745546	no_cent	no_telo
chr1	122279822	122370087	cent	no_telo
chr1	122370088	122392443	cent	no_telo
chr1	122414944	122457027	cent	no_telo
chr1	122471931	122499749	cent	no_telo
chr1	122500209	122528722	cent	no_telo
chr1	122582202	122627658	cent	no_telo
chr1	122627659	122704633	cent	no_telo
chr1	122711632	122733869	cent	no_telo
chr1	122792359	122816248	cent	no_telo
chr1	122844404	122883833	cent	no_telo
chr1	122884015	122930078	cent	no_telo
chr1	123022885	123040485	cent	no_telo
chr1	123087238	123170234	cent	no_telo
chr1	123185460	123234051	cent	no_telo
chr1	123272198	123285721	cent	no_telo
chr1	123292897	123326731	cent	no_telo
chr1	123346205	123371960	cent	no_telo
chr1	123417933	123536562	cent	no_telo
chr1	123536572	123561631	cent	no_telo
chr1	123584707	123656101	cent	no_telo
chr1	123744838	123771797	cent	no_telo
chr1	123817097	123875473	cent	no_telo
chr1	123875491	123891020	cent	no_telo
chr1	124047809	124123561	cent	no_telo
chr1	124133642	124162814	cent	no_telo
chr10	42094294	42138770	cent	no_telo
chr11	94157310	94247434	no_cent	no_telo
chr15	20869381	21028497	cent	no_telo
chr15	21048629	43085653	cent	no_telo
chr16	34835855	34933440	cent	no_telo
chr16	35063520	35856937	cent	no_telo
chr16	36789459	36844367	cent	no_telo
chr16	37059792	37217491	cent	no_telo
chr17	21960209	22708197	cent	no_telo
chr17	23973871	27490223	cent	no_telo
chr17	82666299	83925851	no_cent	telo
chr18	1378	12308247	cent	telo
chr19	25703450	25734771	cent	no_telo
chr19	25740414	25781096	cent	no_telo
chr19	25865094	25877442	cent	no_telo
chr19	26076622	26105620	cent	no_telo
chr19	26112145	26132079	cent	no_telo
chr19	26201363	26213876	cent	no_telo
chr19	26230683	26337283	cent	no_telo
chr19	26342810	26384503	cent	no_telo
chr19	26407017	26444935	cent	no_telo
chr19	26460799	26543773	cent	no_telo
chr19	26563880	26600893	cent	no_telo
chr19	26645302	26666997	cent	no_telo
chr19	26687552	26724346	cent	no_telo
chr19	26741852	26786392	cent	no_telo
chr19	26852878	26874415	cent	no_telo
chr19	26893831	26946613	cent	no_telo
chr19	27008254	27020537	cent	no_telo
chr19	27041175	27056566	cent	no_telo
chr19	27126535	27162477	cent	no_telo
chr19	27287395	27367976	cent	no_telo
chr19	27389084	27410095	cent	no_telo
chr19	29760493	38980708	cent	no_telo
chr2	91587409	91761183	cent	no_telo
chr20	26403696	26474149	cent	no_telo
chr21	5238323	5282708	cent	no_telo
chr21	5504633	5602996	cent	no_telo
chr21	6927635	6989507	cent	no_telo
chr3	91275906	91374434	cent	no_telo
chr4	9305440	9371883	no_cent	no_telo
chr5	17472723	17571588	no_cent	no_telo
chr5	46686120	46745033	cent	no_telo
chr5	46752889	46812500	cent	no_telo
chr5	46826060	46979964	cent	no_telo
chr5	46980615	47026760	cent	no_telo
chr5	47415060	47437052	cent	no_telo
chr5	47497785	47518758	cent	no_telo
chr5	47872878	47893949	cent	no_telo
chr5	47907498	47929682	cent	no_telo
chr5	47929683	47940217	cent	no_telo
chr5	47980497	48001955	cent	no_telo
chr5	48053585	48114376	cent	no_telo
chr5	48149551	48162149	cent	no_telo
chr5	48212375	48227631	cent	no_telo
chr5	48344776	48360708	cent	no_telo
chr5	48380871	48398806	cent	no_telo
chr5	48447016	48466056	cent	no_telo
chr5	48475252	48539905	cent	no_telo
chr5	48555270	48615197	cent	no_telo
chr5	48925369	48935520	cent	no_telo
chr5	49018535	49036650	cent	no_telo
chr5	49107184	49122589	cent	no_telo
chr5	49227692	49248491	cent	no_telo
chr6	59547382	61058506	cent	no_telo
chr7	58599126	58682778	cent	no_telo
chr7	60494222	60700935	cent	no_telo
chr7	60716869	60782847	cent	no_telo
chr7	61016490	61077327	cent	no_telo
chr7	61145704	61180796	cent	no_telo
chr7	61190132	61219671	cent	no_telo
chr7	61241562	61274707	cent	no_telo
chr8	11775441	12876731	no_cent	no_telo
chr8	44926703	44960706	cent	no_telo
chrX	60798931	60878641	cent	no_telo

## Sheet: Table S3
Table S3. The large-scale SVs discovered by read-mapping(PBSV)
CHROM	START	END	TELO	CENT
chr1	26476122	26487879	no_telo	no_cent
chr1	121732631	121811343	no_telo	cent
chr1	142209606	142222648	no_telo	cent
chr1	142213139	142235557	no_telo	cent
chr1	142338413	142351015	no_telo	cent
chr1	247833739	247853561	no_telo	no_cent
chr10	43083641	43098880	no_telo	cent
chr10	127831027	127841099	no_telo	no_cent
chr11	206150	220824	telo	no_cent
chr11	1979767	2026195	no_telo	no_cent
chr11	1979770	2004508	no_telo	no_cent
chr11	2004788	2027726	no_telo	no_cent
chr11	7872138	7884290	no_telo	no_cent
chr11	7913085	7923731	no_telo	no_cent
chr12	9376520	9465633	no_telo	no_cent
chr12	10910570	10967797	no_telo	no_cent
chr12	10913169	10940656	no_telo	no_cent
chr12	17647280	17735056	no_telo	no_cent
chr12	33019531	33019531	no_telo	cent
chr12	86826561	86840934	no_telo	no_cent
chr12	127164049	127178385	no_telo	no_cent
chr12	132540925	132559032	no_telo	no_cent
chr13	83578490	83588643	no_telo	no_cent
chr14	100749971	100783422	telo	no_cent
chr15	15281991	15292911	no_telo	cent
chr15	63911497	63923643	no_telo	no_cent
chr16	32673033	32702058	no_telo	cent
chr16	33640070	33669366	no_telo	cent
chr17	16603	27960	telo	no_cent
chr17	21674	33044	telo	no_cent
chr17	44092581	44168828	no_telo	no_cent
chr18	67652144	67672584	no_telo	no_cent
chr18	79874498	79893431	no_telo	no_cent
chr19	9007424	9022288	no_telo	no_cent
chr19	36917598	36937742	no_telo	no_cent
chr19	41573394	41597442	no_telo	no_cent
chr19	41578701	41592066	no_telo	no_cent
chr2	178915048	178932487	no_telo	no_cent
chr20	1893549	1907269	no_telo	no_cent
chr20	31082929	31171080	no_telo	cent
chr20	31719654	31719654	no_telo	cent
chr20	32819694	32918473	no_telo	cent
chr20	49643546	49663044	no_telo	no_cent
chr20	49647009	49663325	no_telo	no_cent
chr21	12782223	12794820	no_telo	cent(transition regions)
chr21	20650478	20650478	no_telo	no_cent
chr22	7566040	7584537	no_telo	cent
chr22	23933126	23957405	no_telo	no_cent
chr22	24408770	24430118	no_telo	no_cent
chr3	75456249	75466567	no_telo	no_cent
chr3	84950332	84965525	no_telo	no_cent
chr3	90416488	90446978	no_telo	cent
chr3	154421833	154432323	no_telo	no_cent
chr4	91252482	91264035	no_telo	no_cent
chr4	159290050	159302716	no_telo	no_cent
chr4	169925967	169937015	no_telo	no_cent
chr5	756938	784219	no_telo	no_cent
chr5	58856421	58856421	no_telo	no_cent
chr5	71529394	71552102	no_telo	no_cent
chr5	180189189	180213767	no_telo	no_cent
chr5	180192584	180210374	no_telo	no_cent
chr6	31111655	31177352	no_telo	no_cent
chr6	80552876	80580712	no_telo	no_cent
chr6	83469356	83479404	no_telo	no_cent
chr6	158516132	158556350	no_telo	no_cent
chr6	170186338	170186338	no_telo	no_cent
chr7	72179685	72192370	no_telo	no_cent
chr7	135421685	135421685	no_telo	no_cent
chr7	159341784	159353136	no_telo	no_cent
chr7	159804597	159822466	no_telo	no_cent
chr8	144767731	144781947	no_telo	no_cent
chr9	6705520	6705520	no_telo	no_cent
chr9	100354081	100354081	no_telo	no_cent
chr9	136174272	136191670	no_telo	no_cent
chr9	136177007	136188939	no_telo	no_cent
chr9	150557720	150596787	telo	no_cent
chrX	7723441	7734511	no_telo	no_cent
chrX	87634411	87645533	no_telo	no_cent
chrY	20967339	21033908	no_telo	cent
chr1	152837930	152858622	no_telo	no_cent
chr1	196035687	196116224	no_telo	no_cent
chr1	196088996	196213041	no_telo	no_cent
chr1	196196241	196230254	no_telo	no_cent
chr11	3337999	3383800	no_telo	no_cent
chr14	100542544	101052881	telo	no_cent
chr14	100887900	101108571	telo	no_cent
chr17	46997018	47154227	no_telo	no_cent
chr17	78114581	78130715	no_telo	no_cent
chr19	8273337	8288206	no_telo	no_cent
chr5	675756	786991	no_telo	no_cent
chr7	145460879	145557449	no_telo	no_cent
chr9	7425533	7446478	no_telo	no_cent
chr9	82868636	82886636	no_telo	no_cent
chrM	1	16568	no_telo	no_cent
chrX	3442465	3480922	no_telo	no_cent
chrY	6343423	6359198	no_telo	cent

## Sheet: Table S4
Table S4. The 238 validated large SVs
CHR_CHM13	START	END	CHM13_LENGTH	CHR_HG38	START	END	HG38_LENGTH	TYPE(SafFire)	TYPE(Dotplot)	NON-SYNTENIC	Length of SD	Percentage of SD	Length of TRF	Percentage of TRF
chr4	72738149	72738150	1	chr4	69296075	69403309	107234	DEL	DEL		103288	0.963202	1033	0.00963314	INS: a large of sequences insert from T2T-CHM13 assemblies to GRCh38.
chr7	145477647	145477648	1	chr7	144197171	144295737	98566	INV	INV		96939	0.983493	884	0.00896861	DEL: a large of sequences delet from T2T-CHM13 assemblies to GRCh38.
chr10	123475983	123477444	1461	chr10	122581582	122594284	12702	DEL	DEL		0	0	0	0	INV: a large of sequences inversion.
chr14	28739434	28758465	19031	chr14	34540672	34562441	21769	INV	INV		14379	0.660526	1400	0.0643116	SDR: srtuctural divergent region.
chr15	74463419	74463420	1	chr15	76592256	76604597	12341	DEL	DEL		0	0	183	0.0148286	NON-SYNTENIC: the SVs are identified in previous studies.
chr16	1245953	1272031	26078	chr16	1230643	1256017	25374	INV	INV		22867	0.901198	2975	0.117246	Length of SD: the length of the SD that SVs include
chr16	14725556	14725564	8	chr16	14688037	14727153	39116	DEL	DEL		39116	1	1364	0.0348706	Length of TRF: the length of the TRF that SVs include
chr16	18449910	18449917	7	chr16	18436190	18518724	82534	DEL	DEL		32534	0.394189	595	0.00720915
chr16	28619710	29091966	472256	chr16	28339205	28811381	472176	INV	INV		351432	0.744282	31705	0.0671466
chr1	72179578	72179585	7	chr1	72300641	72346156	45515	DEL	DEL		0	0	617	0.013556
chr17	42131227	42131260	33	chr17	41265461	41275765	10304	DEL	DEL		6162	0.59802	582	0.0564829
chr18	79876924	79893590	16666	chr18	79620747	79620747	0	NONE	INS		16526	0.9916	16546	0.9928
chr10	127831935	127841847	9912	chr10	126948284	126948284	0	INS	INS		9912	1	9912	1
chr19	8276866	8276903	37	chr19	8275506	8290338	14832	DEL	DEL		14832	1	671	0.04524
chr20	1629529	1629530	1	chr20	1580346	1613395	33049	DEL	DEL		14582	0.441224	144	0.00435717
chr21	20650479	20650484	5	chr21	22282588	22293679	11091	DEL	DEL		0	0	33	0.00297539
chr21	38410689	38425892	15203	chr21	40023475	40038663	15188	INV	INV		0	0	54	0.00355544
chr2	241171164	241197233	26069	chr2	240674228	240700507	26279	INV	INV		23102	0.879105	1138	0.0433045
chr3	190231253	190246244	14991	chr3	187413805	187428770	14965	INV	INV		0	0	167	0.0111594
chr3	194314947	194314955	8	chr3	191505792	191618565	112773	DEL	DEL		0	0	898	0.0079629
chr3	198347865	198715835	367970	chr3	195641035	195995576	354541	INV	INV		141585	0.399347	53472	0.15082
chr4	10208872	10208908	36	chr4	10209637	10232943	23306	DEL	DEL		0	0	29	0.00124431
chr4	135062646	135082638	19992	chr4	131758830	131758830	0	NONE	INS		19992	1	512	0.0256102
chr1	109711485	109711489	4	chr1	109682999	109701443	18444	DEL	DEL		18444	1	151	0.00818694
chr4	31807154	31807504	350	chr4	31819240	31832572	13332	DEL	DEL		0	0	52	0.00390039
chr4	4120279	4120284	5	chr4	4120642	4150842	30200	DEL	DEL		30200	1	2939	0.0973179
chr4	9475912	9476045	133	chr4	9455375	9479784	24409	DEL	DEL		24409	1	2980	0.122086
chr5	156581713	156581725	12	chr5	156048922	156063030	14108	DEL	DEL		0	0	63	0.00446555
chr5	180188440	180214257	25817	chr5	179633984	179659065	25081	INV	INV		19756	0.787688	2055	0.0819345
chr5	58856413	58856436	23	chr5	58027650	58037951	10301	DEL	DEL		0	0	31	0.00300942
chr5	65286174	65302016	15842	chr5	64466167	64481962	15795	INV	INV		0	0	276	0.0174739
chr5	684792	685093	301	chr5	686991	779053	92062	DEL	DEL		90980	0.988247	7475	0.0811953
chr7	135421686	135421687	1	chr7	134100248	134113576	13328	DEL	DEL		0	0	993	0.0745048
chr11	1979765	1979942	177	chr11	1894048	1915725	21677	INV	INV		0	0	1968	0.0907875
chr7	144992092	144998622	6530	chr7	143639053	143718269	79216	DEL	DEL		29216	0.368814	205	0.00258786
chr7	145477647	145477649	2	chr7	144197172	144295737	98565	INV	INV		96938	0.983493	884	0.0089687
chr7	77806885	77806890	5	chr7	76515457	76527666	12209	DEL	DEL		12209	1	341	0.0279302
chr7	78291378	78291409	31	chr7	77012267	77040331	28064	DEL	DEL		28064	1	1085	0.0386616
chr8	1184566	1185176	610	chr8	1395611	1407389	11778	DEL	DEL		11778	1	11778	1
chr8	12757358	12757385	27	chr8	12477757	12490732	12975	DEL	DEL		12975	1	134	0.0103276
chr8	2088233	2088546	313	chr8	2304094	2319949	15855	DEL	DEL		15855	1	235	0.0148218
chr8	2170731	2171053	322	chr8	2402102	2417957	15855	DEL	DEL		15855	1	228	0.0143803
chr11	3373007	3373010	3	chr11	3281874	3327690	45816	DEL	DEL		45814	0.999956	1727	0.0376943
chr8	33103806	33103844	38	chr8	32822488	32833743	11255	DEL	DEL		0	0	89	0.0079076
chr8	7020877	7026684	5807	chr8	7282463	7297706	15243	DEL	DEL		15243	1	0	0
chr9	38888146	38888152	6	chr9	38863133	38874496	11363	DEL	DEL		11363	1	0	0
chr9	6705365	6705502	137	chr9	6700555	6710674	10119	DEL	DEL		0	0	1288	0.127285
chr9	82878372	82878382	10	chr9	70711551	70729539	17988	DEL	DEL		17988	1	70	0.00389148
chrX	119244232	119254233	10001	chrX	120878558	120930046	51488	DEL	DEL		1488	0.0288999	0	0
chrX	1307333	1307498	165	chrX	1465426	1506104	40678	DEL	DEL		0	0	10563	0.259674
chrX	134103298	134103396	98	chrX	135760449	135794994	34545	DEL	DEL		34545	1	962	0.0278477
chrX	139881703	139910687	28984	chrX	141573032	141601969	28937	INV	INV		26968	0.931956	461	0.0159312
chrX	151333567	151351554	17987	chrX	153066045	153084004	17959	INV	INV		16765	0.933515	709	0.0394788
chr1	196105143	196105148	5	chr1	196758727	196843410	84683	DEL	DEL		75410	0.890498	1192	0.014076
chrX	152528527	152528530	3	chrX	154254896	154292013	37117	DEL	DEL		37117	1	471	0.0126896
chrX	1734625	1753741	19116	chrX	1948460	2133984	185524	DEL	DEL		1863	0.0100418	523	0.00281904
chrX	3467653	3467708	55	chrX	3848261	3925166	76905	DEL	DEL		46213	0.60091	1332	0.0173201
chrX	47775885	47837488	61603	chrX	48366919	48428484	61565	INV	INV		61565	1	2600	0.0422318
chrX	50939534	50996879	57345	chrX	51668108	51725222	57114	INV	INV		49714	0.870435	1011	0.0177014
chrX	74575189	74586576	11387	chrX	76141867	76153245	11378	INV	INV		0	0	0	0
chr12	33018412	33019626	1214	chr12	33143620	33154522	10902	DEL	DEL		0	0	129	0.0118327
chr1	206810072	206810076	4	chr1	207542838	207561393	18555	DEL	DEL		18555	1	116	0.00625168
chr14	13822382	13823483	1101	chr14	19510681	19629557	118876	DEL	DEL		18876	0.158787	199	0.00167401
chr12	10315804	10315827	23	chr12	10429009	10444430	15421	DEL	DEL		15421	1	66	0.00427988
chr12	8425845	8429854	4009	chr12	8421465	8442102	20637	DEL	DEL		20637	1	1836	0.0889664
chrX	87634411	87645533	11122	chrX	89203328	89208225	4897	NONE	INS		10556	0.94911	11122	1
chr1	26476122	26487879	11757	chr1	26641553	26646500	4947	INV	INV		1047	0.211643	269	0.0543764
chrX	51788458	51801328	12870	chrX	52516650	52516700	50	INS	INS	Y	12870	1	139	0.0108003
chr20	49649828	49663895	14067	chr20	47895500	47895600	100	INS	INS	Y	14067	1	14067	1
chr19	8773682	8788614	14932	chr19	8778900	8778950	50	INS	INS	Y	14932	1	556	0.0372355
chr19	8790763	8889903	99140	chr19	8778900	8778950	50	INS	INS	Y	99140	1	3015	0.0304115
chr19	9007424	9022288	14864	chr19	8896550	8896600	50	INS	INS	Y	0	0	956	0.0643165
chr19	36919477	36936747	17270	chr19	34392000	34392500	500	INS	INS	Y	0	0	17270	1
chr19	38831362	38859222	27860	chr19	36282950	36283000	50	INS	INS	Y	27860	1	613	0.0220029
chr19	38882062	38980708	98646	chr19	36305830	36305840	10	INS	INS	Y	98646	1	2097	0.0212578
chr19	39979996	40002717	22721	chr19	37299580	37299620	40	INS	INS	Y	22721	1	1020	0.0448924
chr19	40006475	40104899	98424	chr19	47946950	47946960	10	INS	INS	Y	98424	1	4121	0.0418699
chr19	41577793	41592952	15159	chr19	38773781	38788941	15160	SDR	INV	Y	3555	0.234499	1092	0.0720317
chr19	42710594	42726422	15828	chr19	39906200	39906250	50	INS	INS	Y	15828	1	104	0.00657063
chr19	50778197	50837292	59095	chr19	47941600	47941700	100	INS	INS	Y	59095	1	1319	0.02232
chr19	50842630	50939305	96675	chr19	50132300	50132350	50	INS	INS	Y	96675	1	2493	0.0257874
chr19	53150092	53219765	69673	chr19	47946800	47946900	100	INS	INS	Y	69673	1	1187	0.0170367
chr18	47160482	47210199	49717	chr18	46970578	47023933	53355	SDR	SDR	Y	49717	1	412	0.0082869
chr18	67652144	67672584	20440	chr18	67453980	67453990	10	INS	INS	Y	0	0	2380	0.116438
chr18	79253702	79263744	10042	chr18	79017060	79017080	20	INS	INS	Y	10042	1	10042	1
chr17	16716173	16767175	51002	chr17	16813513	16821452	7939	INS	INS	Y	51002	1	798	0.0156464
chr17	19097129	19136916	39787	chr17	19064621	19186000	121379	INV	INV	Y	121379	1	7779	0.0640885
chrX	102430480	102433879	3399	chrX	103989428	104049428	60000	SDR	INV	Y	26571	0.44285	197	0.00328333
chr17	37341285	37421106	79821	chr17	36393230	36422558	29328	SDR	SDR	Y	79821	1	1835	0.0229889
chr17	38963060	38982874	19814	chr17	37930799	38141203	210404	INV	INV	Y	210404	1	6172	0.029334
chr17	44092913	44093087	174	chr17	43236934	43322235	85301	INV	INV	Y	62200	0.729183	6841	0.0801984
chr17	44135693	44138863	3170	chr17	43236934	43322235	85301	INV	INV	Y	62200	0.729183	6841	0.0801984
chr17	44142307	44143819	1512	chr17	43236934	43322235	85301	INV	INV	Y	62200	0.729183	6841	0.0801984
chr17	82659474	82659846	372	chr17	81742650	81797000	54350	SDR	SDR	Y	0	0	372	1
chrX	102436819	102469422	32603	chrX	104010492	104043095	32603	SDR	INV	Y	12125	0.371898	33	0.00101218
chr17	82663582	82665002	1420	chr17	81742650	81797001	54351	SDR	SDR	Y	0	0	789	0.555634
chr16	30492288	30594258	101970	chr16	30207700	30207750	50	INS	INS	Y	101970	1	5410	0.0530548
chrX	102472715	102490482	17767	chrX	103989434	104005538	16104	INV	INV	Y	3177	0.19728	164	0.0101838
chrX	102510844	102513512	2668	chrX	104069779	104082309	12530	DEL	DEL	Y	12530	1	109	0.00869912
chrX	112733268	112739125	5857	chrX	114281070	114331184	50114	DEL	DEL	Y	0	0	128	0.00255418
chr16	80235112	80463834	228722	chr16	74417100	74417200	100	INS	INS	Y	228722	1	13968	0.0610698
chr15	26157746	26191946	34200	chr15	28415100	28415110	10	INS	INS	Y	34200	1	1224	0.0357895
chr15	63911497	63923643	12146	chr15	66102220	66102250	30	INS	INS	Y	0	0	0	0
chr15	71896624	71945177	48553	chr15	74079250	74079300	50	INS	INS	Y	48553	1	524	0.0107923
chr15	82123716	82166071	42355	chr15	84330000	84424100	94100	INV	INV	Y	94100	1	2152	0.0228693
chr15	82176691	82177827	1136	chr15	84330000	84424100	94100	DEL	DEL	Y	94100	1	2152	0.0228693
chrX	114141959	114252255	110296	chrX	115725686	115843800	118114	INV	INV	Y	17008	0.143996	743	0.00629053
chr14	99889247	99909216	19969	chr14	105636716	105636983	267	INS	INS	Y	19969	1	2676	0.134008
chr14	100346568	100384313	37745	chr14	106077020	106112877	35857	SDR	SDR	Y	6068	0.160763	60	0.00158961
chrX	114967952	114972031	4079	chrX	116557387	116596064	38677	DEL	DEL	Y	0	0	389	0.0100577
chr13	83578490	83588653	10163	chr13	84345398	84345464	66	INS	INS	Y	0	0	68	0.00669094
chr13	85451185	85472058	20873	chr13	86207255	86264549	57294	DEL	DEL	Y	11570	0.201941	60	0.00104723
chr13	110942435	111086769	144334	chr13	111703000	111843850	140850	SDR	SDR	Y	3526	0.0244294	15724	0.108942
chr13	112931521	112932823	1302	chr13	113677452	113718524	41072	DEL	DEL	Y	0	0	0	0
chrX	134047172	134104452	57280	chrX	135721633	135795043	73410	SDR	SDR	Y	17280	1	462	0.0267361
chr12	9462666	9465637	2971	chr12	9439903	9619388	179485	DEL	INV	Y	137565	0.766443	6833	0.03807
chr12	10951445	10952752	1307	chr12	11076000	11091224	15224	SDR	SDR	Y	0	0	0	0
chr12	10954445	10966113	11668	chr12	11076000	11091224	15224	SDR	SDR	Y	0	0	76	0.00651354
chr12	17650212	17650213	1	chr12	17773747	17855723	81976	INV	INV	Y	0	0	807	0.00984434
chrX	142730725	142734530	3805	chrX	144426000	144476647	50647	DEL	DEL	Y	0	0	1029	0.0203171
chr12	59529323	59529454	131	chr12	59541997	59552888	10891	DEL	DEL	Y	0	0	7331	0.673125
chr12	127164061	127178422	14361	chr12	127153655	127153660	5	INS	INS	Y	0	0	29	0.00201936
chrX	147946883	147987904	41021	chrX	149681127	149722143	41016	SDR	INV	Y	3204	0.0781159	356	0.00867954
chr11	1076897	1087865	10968	chr11	1017980	1017990	10	INS	INS	Y	10968	1	10968	1
chr11	2004787	2027656	22869	chr11	1939840	1939860	20	INS	INS	Y	0	0	3397	0.148542
chr11	3701014	3720161	19147	chr11	3654780	3654800	20	INS	INS	Y	19147	1	19147	1
chr11	7872409	7882535	10126	chr11	7813990	7814000	10	INS	INS	Y	0	0	31	0.00306143
chr11	7913085	7923741	10656	chr11	7844500	7844530	30	INS	INS	Y	0	0	587	0.0550863
chr11	19040426	19062575	22149	chr11	18942420	18942440	20	INS	INS	Y	22149	1	167	0.00753984
chrX	151412128	151412186	58	chrX	153144445	153255381	110936	INV	INV	Y	10445	0.0941534	2065	0.0186143
chr11	56641092	56652161	11069	chr11	56703000	56703300	300	INS	INS	Y	9990	0.902521	71	0.00641431
chr11	61157144	61175974	18830	chr11	61205600	61205630	30	INS	INS	Y	18830	1	400	0.0212427
chr11	61176293	61195019	18726	chr11	61205920	61205950	30	INS	INS	Y	18726	1	292	0.0155933
chr11	70977087	70980732	3645	chr11	70910834	71100342	189508	DEL	DEL	Y	0	0	8610	0.0454334
chr11	87920947	87922448	1501	chr11	87977985	88003330	25345	DEL	DEL	Y	0	0	582	0.0229631
chr11	94150376	94240503	90127	chr11	94233470	94233480	10	INS	INS	Y	0	0	0	0
chr10	37199816	37211614	11798	chr10	37167700	37167800	100	INS	INS	Y	11798	1	227	0.0192405
chrX	152827683	152827738	55	chrX	154591253	154613149	21896	INV	INV	Y	5132	0.234381	312	0.0142492
chr10	48671598	48719249	47651	chr10	47780140	47870155	90015	SDR	SDR	Y	47651	1	2177	0.0456863
chr10	129362960	129388139	25179	chr10	128464450	128464500	50	INS	INS	Y	25179	1	25179	1
chr9	125235107	125262259	27152	chr9	113063349	113063360	11	INS	INS	Y	27152	1	564	0.020772
chr9	136176961	136188936	11975	chr9	123979106	123991042	11936	SDR	INV	Y	0	0	106	0.0088807
chr8	7288329	7326592	38263	chr8	7568700	7568800	100	INS	INS	Y	38263	1	113	0.00295324
chr8	11721982	11758830	36848	chr8	8022351	12234558	4212207	INV	INV	Y	523127	0.124193	85482	0.0202939
chr8	11775441	11874871	99430	chr8	8022351	12234558	4212207	INV	INV	Y	523127	0.124193	85482	0.0202939
chr8	12162675	12220614	57939	chr8	8022351	12234558	4212207	INV	INV	Y	523127	0.124193	85482	0.0202939
chr8	12233580	12333955	100375	chr8	12231606	12338609	107003	SDR	SDR	Y	100375	1	2305	0.0229639
chr8	12876731	12877786	1055	chr8	12604993	12616671	11678	SDR	SDR	Y	1055	1	0	0
chr8	57593365	57632037	38672	chr8	57210490	57210490	0	INS	INS	Y	38672	1	0	0
chr8	86106780	86204160	97380	chr8	85661184	85789679	128495	SDR	SDR	Y	97380	1	3703	0.0380263
chr8	86207076	86711475	504399	chr8	85661184	85789680	128496	SDR	SDR	Y	504399	1	19374	0.0384101
chr8	86783276	86807656	24380	chr8	85661504	85789905	128401	SDR	SDR	Y	24380	1	962	0.0394586
chr8	86810121	86906949	96828	chr8	85661504	85789905	128401	SDR	SDR	Y	96828	1	3123	0.0322531
chr7	38394723	38410809	16086	chr7	38253800	38253810	10	INS	INS	Y	16086	1	110	0.00683824
chr7	72179506	72192385	12879	chr7	70955826	70973899	18073	INV	INV	Y	0	0	510	0.0282189
chr7	76552616	76636605	83989	chr7	75349350	75349500	150	INS	INS	Y	83989	1	2702	0.0321709
chr7	102216778	102274860	58082	chr7	100969610	100969620	10	INS	INS	Y	18743	0.322699	37332	0.642746
chr7	102311286	102326952	15666	chr7	101004210	101004220	10	INS	INS	Y	15666	1	15666	1
chr7	143663804	143685456	21652	chr7	142348740	142348760	20	INS	INS	Y	0	0	679	0.0313597
chr7	143858828	143878968	20140	chr7	142522060	142522100	40	INS	INS	Y	0	0	100	0.00496524
chrX	7724116	7734548	10432	chrX	8169850	8169900	50	INS	INS	Y	10432	1	10432	1
chr7	159804597	159822466	17869	chr7	158595230	158595240	10	INS	INS	Y	0	0	17869	1
chr6	32339743	32356931	17188	chr6	32486765	32529000	42235	DEL	DEL	Y	18682	0.442335	1487	0.0352078
chr6	32472837	32480832	7995	chr6	32643711	32656902	13191	SDR	SDR	Y	0	0	285	0.0356473
chr6	69453069	69465913	12844	chr6	68288600	68288700	100	INS	INS	Y	0	0	50	0.00389287
chr6	80552876	80580712	27836	chr6	79375170	79375200	30	INS	INS	Y	1059	0.0380443	327	0.0117474
chr6	83469356	83479404	10048	chr6	82259961	82259961	0	INS	INS	Y	0	0	435	0.0432922
chr6	96236181	96239742	3561	chr6	95019000	95071796	52796	DEL	DEL	Y	0	0	511	0.00967876
chr6	158521837	158555359	33522	chr6	157313370	157313380	10	INS	INS	Y	0	0	33522	1
chr6	161865491	161959834	94343	chr6	160612509	160612509	0	INS	INS	Y	94343	1	549	0.00581919
chr6	168977339	168977926	587	chr6	167594068	167640007	45939	DEL	DEL	Y	0	0	0	0
chr5	17472807	17571605	98798	chr5	17548367	17579621	31254	INV	INV	Y	0	0	0	0
chr5	21488117	21508402	20285	chr5	21482300	21482300	0	INS	INS	Y	20285	1	3080	0.151836
chr5	21517735	21598915	81180	chr5	21491650	21491700	50	INS	INS	Y	81180	1	12301	0.151527
chr5	34311168	34352045	40877	chr5	34189210	34189225	15	INS	INS	Y	40877	1	6008	0.146978
chr5	34354484	34436240	81756	chr5	34191650	34191660	10	INS	INS	Y	81756	1	11531	0.141042
chr5	70568765	70568847	82	chr5	69732240	70665005	932765	INV	INV	Y	932765	1	28456	0.0305071
chr5	70592445	70602378	9933	chr5	69732240	70665005	932765	INV	INV	Y	932765	1	28456	0.0305071
chr5	70625654	70706437	80783	chr5	69732240	70665005	932765	INV	INV	Y	932765	1	28456	0.0305071
chr5	71098443	71122013	23570	chr5	69732240	70665005	932765	INV	INV	Y	932765	1	28456	0.0305071
chr5	71658903	71680208	21305	chr5	71202150	71202200	50	INS	INS	Y	21305	1	3830	0.17977
chr5	95698616	95715247	16631	chr5	95214270	95214280	10	INS	INS	Y	0	0	74	0.00444952
chr4	8782675	8783407	732	chr4	8797476	8816477	19001	DEL	DEL	Y	0	0	0	0
chr4	9123173	9178701	55528	chr4	9156340	9209752	53412	SDR	SDR	Y	55515	0.999766	876	0.0157758
chr4	9241736	9277004	35268	chr4	9272904	9351511	78607	SDR	SDR	Y	35268	1	739	0.0209538
chr4	9305440	9371883	66443	chr4	9272904	9351512	78608	SDR	SDR	Y	66443	1	1428	0.0214921
chr4	62370608	62371185	577	chr4	58878798	58921374	42576	DEL	DEL	Y	0	0	0	0
chr4	72738273	72738302	29	chr4	69296233	69403328	107095	DEL	DEL	Y	103149	0.963154	1033	0.00964564
chr4	91252277	91264053	11776	chr4	87926011	87937547	11536	SDR	INV	Y	0	0	436	0.0377947
chr4	159290050	159302716	12666	chr4	155957290	155957295	5	INS	INS	Y	0	0	99	0.0078162
chr4	169925967	169937015	11048	chr4	166580120	166580125	5	INS	INS	Y	11048	1	11048	1
chr3	84950332	84965525	15193	chr3	84900400	84900500	100	INS	INS	Y	0	0	39	0.00256697
chr3	154421833	154432323	10490	chr3	151664740	151664760	20	INS	INS	Y	0	0	833	0.079409
chr2	34518670	34518678	8	chr2	34470788	34511569	40781	DEL	DEL	Y	0	0	662	0.016233
chrX	8981998	8992810	10812	chrX	9410150	9410200	50	INS	INS	Y	10812	1	10812	1
chr2	110391825	110397874	6049	chr2	109930212	109975571	45359	DEL	NONE	Y	45359	1	70	0.00154324
chr2	110517534	110698558	181024	chr2	110095177	110276210	181033	INV	INV	Y	58680	0.32414	2810	0.015522
chr2	169325224	169342204	16980	chr2	168867740	168867760	20	INS	INS	Y	0	0	147	0.00865724
chr1	2103090	2195202	92112	chr1	2656596	2660177	3581	INS	INS	Y	981	0.0106501	92112	1
chr1	2222346	2231247	8901	chr1	2681842	2745995	64153	SDR	SDR	Y	0	0	8901	1
chr1	2233283	2237311	4028	chr1	2681842	2745996	64154	SDR	SDR	Y	0	0	4028	1
chr1	12498104	12521643	23539	chr1	12953973	13223318	269345	INV	INV	Y	214424	0.796094	6251	0.0232082
chr1	12593932	12623136	29204	chr1	12953973	13223318	269345	INV	INV	Y	214424	0.796094	6251	0.0232082
chr1	16007445	16027869	20424	chr1	16565700	16565800	100	INS	INS	Y	20424	1	20424	1
chr1	16052514	16217881	165367	chr1	16590400	16590500	100	INS	INS	Y	165367	1	45725	0.276506
chr1	16282608	16370700	88092	chr1	16655100	16655200	100	INS	INS	Y	88092	1	1032	0.011715
chr1	16467437	16553837	86400	chr1	16744400	16744500	100	INS	INS	Y	86400	1	1132	0.0131019
chr1	16571069	16659590	88521	chr1	16565674	16849007	283333	SDR	SDR	Y	88521	1	7133	0.0805797
chr1	103546781	103735057	188276	chr1	103584936	103838906	253970	INV	INV	Y	184551	0.726665	2350	0.00925306
chr1	108417231	108482805	65574	chr1	108241241	108483213	241972	INV	INV	Y	183736	0.759328	3804	0.0157208
chr1	108482833	108516786	33953	chr1	108241241	108483213	241972	INV	INV	Y	183736	0.759328	3804	0.0157208
chr1	142276616	142385668	109052	chr1	143311837	143313621	1784	INS	INS	Y	109052	1	37249	0.341571
chr1	143148955	143424239	275284	chr1	144075000	144140000	65000	SDR	SDR	Y	275284	1	52408	0.190378
chr1	143424835	143498585	73750	chr1	144140738	144716322	575584	INV	INV	Y	574262	0.997703	27303	0.0474353
chr1	143926197	143926206	9	chr1	144140738	144716322	575584	INV	INV	Y	574262	0.997703	27303	0.0474353
chr1	143959965	143983984	24019	chr1	144859250	144859270	20	INS	INS	Y	24019	1	24019	1
chr22	20719774	20738884	19110	chr22	23510350	23510400	50	INS	INS	Y	19110	1	18828	0.985243
chr1	146020263	146080565	60302	chr1	146251047	148716074	2465027	INV	INV	Y	1608036	0.65234	80543	0.0326743
chr1	146240893	146255029	14136	chr1	146251047	148716074	2465027	INV	INV	Y	1608036	0.65234	80543	0.0326743
chr1	151337133	151348419	11286	chr1	152213550	152213600	50	INS	INS	Y	11286	1	11286	1
chr1	160577841	160607411	29570	chr1	161440760	161440780	20	INS	INS	Y	29570	1	1259	0.0425769
chr1	160619287	160715254	95967	chr1	161452600	161452700	100	INS	INS	Y	95967	1	3935	0.0410037
chr1	160839942	160921704	81762	chr1	161577300	161577350	50	INS	INS	Y	81762	1	1296	0.0158509
chr1	222797646	222798480	834	chr1	223558916	223608757	49841	DEL	DEL	Y	0	0	0	0
chr1	227746648	227798582	51934	chr1	228558227	228646065	87838	SDR	SDR	Y	51934	1	5423	0.104421
chr1	227831805	227921327	89522	chr1	228641620	228641630	10	INS	NONE	Y	89522	1	9486	0.105963
chr1	227926241	228024754	98513	chr1	228646500	228646550	50	INS	INS	Y	98513	1	10472	0.106301
chr22	21791517	21807131	15614	chr22	21378784	21552010	173226	INV	INV	Y	158128	0.912842	14645	0.0845427
chr1	236116214	236126881	10667	chr1	236715020	236715030	10	INS	INS	Y	10667	1	10667	1
chr1	247842943	247853543	10600	chr1	248408880	248408890	10	INS	NONE	Y	10600	1	10600	1
chr22	21807159	21856589	49430	chr22	21378784	21552011	173227	INV	INV	Y	158129	0.912843	14646	0.084548
chr22	23933096	23957375	24279	chr22	23510400	23510500	100	INS	INS	Y	24279	1	352	0.0144981
chrX	36680789	36688630	7841	chrX	37080008	37290094	210086	DEL	DEL	Y	14254	0.0678484	2138	0.0101768
chr22	24408233	24462473	54240	chr22	23932712	24000827	68115	SDR	SDR	Y	26570	0.48986	2436	0.0449115
chrX	48759461	48844374	84913	chrX	49347434	49528394	180960	DEL	DEL	Y	232	0.00128205	0	0
chr21	41607256	41617199	9943	chr21	43212283	43262556	50273	DEL	DEL	Y	0	0	91	0.00181012
chrX	49546622	49550409	3787	chrX	50228947	50278989	50042	DEL	DEL	Y	0	0	38	0.000759362
chr20	1893568	1907289	13721	chr20	1877095	1877100	5	INS	INS	Y	0	0	13721	1

## Sheet: Table S5
Table S5. The summary table of the disease-related or gene-related discrepant regions
CHR_CHM13	START	END	CHM13_LENGTH	CHR_HG38	START	END	HG38_LENGTH	TYPE(SafFire)	TYPE(Dotplot)	GENE	PROTEIN GENE NUMBER	Disease	Literature	Position	Type	Phenotype	Patient
chrX	48759461	48844374	84913	chrX	49347434	49528394	180960	DEL	DEL	GAGE12B GAGE12C GAGE12E GAGE12F GAGE12G GAGE12H GAGE12J GAGE2A GAGE2E	9
chrX	51788458	51801328	12870	chrX	52516650	52516700	50	INS	INS	XAGE1B	1
chrX	102436819	102469422	32603	chrX	104010492	104043095	32603	SDR	INV	H2BW1 H2BW2	2
chrX	134047172	134104452	57280	chrX	135721633	135795043	73410	SDR	SDR	CT45A1	1			chrX:135619329-135867094	Duplication	Abnormal circulating lipid concentration, Encephalocele, Encephalopathy, Hydrocephalus, Obesity, Strabismus	https://www.deciphergenomics.org/patient/283542/genotype/57232/browser
chrX	147946883	147987904	41021	chrX	149681127	149722143	41016	SDR	INV	MAGEA11	1			chrX:149619935-149748631	Duplication	Intellectual disability, severe, Seizure	https://www.deciphergenomics.org/patient/317541/genotype/98830/browser
chr22	21791517	21807131	15614	chr22	21378784	21552010	173226	INV	INV	RIMBP3C	1
chr22	24408233	24462473	54240	chr22	23932712	24000827	68115	SDR	SDR	GSTT4	1			Position: chr22:23880852-23971599	Duplication	Motor delay, Neonatal hypotonia	https://www.deciphergenomics.org/patient/401338/genotype
chr19	42710594	42726422	15828	chr19	39906200	39906250	50	INS	INS	FCGBP	1	Endometriosis development	https://pubmed.ncbi.nlm.nih.gov/27817035/
chr18	47160482	47210199	49717	chr18	46970578	47023933	53355	SDR	SDR		3
chr17	16716173	16767175	51002	chr17	16813513	16821452	7939	INS	INS	LGALS9C	1			Position: chr17:19047335-19185412	Duplication	Abnormal atrial septum morphology, Abnormal rectum morphology, Abnormality of finger, Patent ductus arteriosus	https://www.deciphergenomics.org/patient/299195/genotype/82411/browser
chr17	37341285	37421106	79821	chr17	36393230	36422558	29328	SDR	SDR	CCL3L1 CCL4L2	2	HIV-1/AIDS susceptibility Psoriasis severity	https://pubmed.ncbi.nlm.nih.gov/19287150/ https://pubmed.ncbi.nlm.nih.gov/21614014/
chr17	38963060	38982874	19814	chr17	37930799	38141203	210404	INV	INV	TBC1D3D	1
chr16	30492288	30594258	101970	chr16	30207700	30207750	50	INS	INS	NPIPB13 BOLA2B SLX1B	3	psychosis	https://pubmed.ncbi.nlm.nih.gov/34715901/
chr16	80235112	80463834	228722	chr16	74417100	74417200	100	INS	INS	CLEC18B CLEC18C NPIPB15	4
chr11	19040426	19062575	22149	chr11	18942420	18942440	20	INS	INS	MRGPRX1	1
chr11	61157144	61175974	18830	chr11	61205600	61205630	30	INS	INS	PGA3 PGA4	2
chr10	48671598	48719249	47651	chr10	47780140	47870155	90015	SDR	SDR	GPRIN2	1	Schizophrenia and bipolar disorder Autism	https://pubmed.ncbi.nlm.nih.gov/27244233/ https://link.springer.com/article/10.1007/s12035-016-0202-y
chr8	7288329	7326592	38263	chr8	7568700	7568800	100	INS	INS	FAM90A16P FAM90A17P FAM90A8P FAM90A9P	4
chr8	11721982	11758830	36848	chr8	8022351	12234558	4212207	INV	INV	FAM90A17P FAM90A18P FAM90A8P	3			chr8:9456230-11013618	deletion	Developmental delay AND/OR other significant developmental or morphological phenotypes	https://www.ncbi.nlm.nih.gov/dbvar/variants/nsv994951/
chr8	11775441	11874871	99430	chr8	8022351	12234558	4212207	INV	INV	FAM90A14P	1			chr8:8235544-12088347	duplication	Atrial septal defect,Global developmental delay	https://www.ncbi.nlm.nih.gov/dbvar/variants/nsv932236/
chr8	12162675	12220614	57939	chr8	8022351	12234558	4212207	INV	INV	FAM86B2	1
chr7	76552616	76636605	83989	chr7	75349350	75349500	150	INS	INS	SPDYE13 SPDYE14 SPDYE15	3
chr6	32339743	32356931	17188	chr6	32486765	32529000	42235	DEL	DEL	HLADRB5	1	Keloid disease	https://pubmed.ncbi.nlm.nih.gov/22033527/	chr6:32482922-32584379	Deletion	Absent speech, Autism, Intellectual disability, Mild global developmental delay, Motor stereotypy	https://www.deciphergenomics.org/patient/282308/genotype/56079/browser
chr5	17472807	17571605	98798	chr5	17548367	17579621	31254	INV	INV	TAF11L10 TAF11L5 TAF11L7 TAF11L8 TAF11L9	5
chr4	9123173	9178701	55528	chr4	9156340	9209752	53412	SDR	SDR	USP17L11 USP17L20	2
chr4	9241736	9277004	35268	chr4	9272904	9351511	78607	SDR	SDR	USP17L10 USP17L20 USP17L23 USP17L27 USP17L5	5
chr4	9305440	9371883	66443	chr4	9272904	9351512	78608	SDR	SDR	USP17L24 USP17L25 USP17L26 USP17L27 USP17L28 USP17L5	6
chr2	110517534	110698558	181024	chr2	110095177	110276210	181033	INV	INV	MALL MTLN NPHP1	3	Bardet-Biedl Syndrome	https://pubmed.ncbi.nlm.nih.gov/27486776/ https://pubmed.ncbi.nlm.nih.gov/24746959/	chr2:110084138-110287238	duplication	Generalized myoclonic-atonic seizure	https://www.deciphergenomics.org/patient/368428/genotype/148787/browser
chr1	16052514	16217881	165367	chr1	16590400	16590500	100	INS	INS	NBPF1	1	Sporadic brain arteriovenous malformation	https://pubmed.ncbi.nlm.nih.gov/24098321/
chr1	103546781	103735057	188276	chr1	103584936	103838906	253970	INV	INV	AMY1A AMY1B	2	Alzheimer's dementia	https://pubmed.ncbi.nlm.nih.gov/33220711/
chr1	108482833	108516786	33953	chr1	108241241	108483213	241972	INV	INV	NBPF4	1			chr1:108170842-108357641	deletion	Abnormality of the face, Biparietal narrowing, Cryptorchidism, Decreased fetal movement, Feeding difficulties, Frontal bossing, Hypotonia, Intrauterine growth retardation, Micropenis, Neonatal hypotonia, Psychomotor retardation, Short foot, Small hand, Small scrotum, Thin vermilion border	https://www.deciphergenomics.org/patient/383993/genotype/164355/browser
chr1	160839942	160921704	81762	chr1	161577300	161577350	50	INS	INS	FCGR3B	1
chr11	56641092	56652161	11069	chr11	56703000	56703300	300	INS	INS	OR9G1	1
chr10	37199816	37211614	11798	chr10	37167700	37167800	100	INS	INS	ANKRD30A	1
chr1	143424835	143498585	73750	chr1	144140738	144716322	575584	INV	INV	PPIAL4F-202	1
chr1	146020263	146080565	60302	chr1	146251047	148716074	2465027	INV	INV	NUDT4B-201	1
chr10	123475983	123477444	1461	chr10	122581582	122594284	12702	DEL	DEL	DMBT1	1
chr1	109711485	109711489	4	chr1	109682999	109701443	18444	DEL	DEL	GSTM1 GSTM2	2	Autism spectrum disorders	https://pubmed.ncbi.nlm.nih.gov/26052927/	chr1:109635558-109721978	Deletion	Intellectual disability, Seizure	https://www.deciphergenomics.org/patient/370073/genotype/151524/browser
chr1	196105143	196105148	5	chr1	196758727	196843410	84683	DEL	DEL	CFHR3 CFHR1	2	Age-related macular degeneration	https://pubmed.ncbi.nlm.nih.gov/21807600/ https://pubmed.ncbi.nlm.nih.gov/21850184/	chr1:196773966-196855270	Deletion	Hyperpigmentation of the skin	https://www.deciphergenomics.org/patient/288785/genotype/63486/browser
chr1	206810072	206810076	4	chr1	207542838	207561393	18555	DEL	DEL	CR1	1	Alzheimer risk	https://pubmed.ncbi.nlm.nih.gov/21403675/ https://pubmed.ncbi.nlm.nih.gov/23148125/
chr12	10315804	10315827	23	chr12	10429009	10444430	15421	DEL	DEL	KLRC2 KLRC1	2	Lymphoblastic Leukemia	https://pubmed.ncbi.nlm.nih.gov/35652109/	chr12:10420152-10441090	Duplication		https://www.deciphergenomics.org/patient/256764/genotype/32612/browser
chr16	1245953	1272031	26078	chr16	1230643	1256017	25374	INV	INV	TPSAB1	1
chr16	14725556	14725564	8	chr16	14688037	14727153	39116	DEL	DEL	NPIPA3 PLA2G10	2
chr16	18449910	18449917	7	chr16	18436190	18518724	82534	DEL	DEL	NOMO2	1
chr16	28619710	29091966	472256	chr16	28339205	28811381	472176	INV	INV	NPIPB6 EIF3CL NPIPB7 CLN3 IL27 SULT1A1 SULT1A2 NPIPB8 EIF3C NPIPB9	10	Urinary Excretion Rate of Steroid Sulfates	https://pubmed.ncbi.nlm.nih.gov/23874324/	chr16:28326942-28866505	Deletion	Intellectual disability, mild	https://www.deciphergenomics.org/patient/368374/genotype/148721/browser
chr20	1629529	1629530	1	chr20	1580346	1613395	33049	DEL	DEL	SIRPB1	1	Autoimmune Thyroid Diseases	https://pubmed.ncbi.nlm.nih.gov/29713342/
chr2	241171164	241197233	26069	chr2	240674228	240700507	26279	INV	INV	AQP12B AQP12A	1
chr3	198347865	198715835	367970	chr3	195641035	195995576	354541	INV	INV	MUC20 MUC4 TNK2	3			chr3:195730464-195958138	Deletion	Delayed speech and language development, Global developmental delay, Hypermetropia, Short attention span, Specific learning disability, Strabismus, Visual impairment	https://www.deciphergenomics.org/patient/324326/genotype/105067/browser
chr5	684792	685093	301	chr5	686991	779053	92062	DEL	DEL	ZDHHC11B	1
chr7	144992092	144998622	6530	chr7	143639053	143718269	79216	DEL	DEL	TCAF2C TCAF2	2
chr7	145477647	145477649	2	chr7	144197172	144295737	98565	INV	INV	OR2A42 OR2A47 CTAGE8	3
chr7	78291378	78291409	31	chr7	77012267	77040331	28064	DEL	DEL	SPDYE17 PMS2P11	2
chr8	7020877	7026684	5807	chr8	7282463	7297706	15243	DEL	DEL	FAM90A13P FAM90A20P FAM90A5P	3
chrX	1307333	1307498	165	chrX	1465426	1506104	40678	DEL	DEL	P2RY8	1			chrX:1440395-1479082	Duplication	Autism, Intellectual disability	https://www.deciphergenomics.org/patient/289827/genotype/65237/browser
chrX	134103298	134103396	98	chrX	135760449	135794994	34545	DEL	DEL	CT45A3 CT45A5 CT45A6	3			chrX:135619329-135867094	Duplication	Abnormal circulating lipid concentration, Encephalocele, Encephalopathy, Hydrocephalus, Obesity, Strabismus	https://www.deciphergenomics.org/patient/283542/genotype/57232/browser
chrX	139881703	139910687	28984	chrX	141573032	141601969	28937	INV	INV	SPANXA1 SPANXA2	2
chrX	151333567	151351554	17987	chrX	153066045	153084004	17959	INV	INV	PNMA6A	1
chrX	152528527	152528530	3	chrX	154254896	154292013	37117	DEL	DEL	OPN1MW3 TEX28	2
chrX	47775885	47837488	61603	chrX	48366919	48428484	61565	INV	INV	SSX4 SSX4B	2
chrX	50939534	50996879	57345	chrX	51668108	51725222	57114	INV	INV	CENPVL2 CENPVL1	2	Syndromic X-linked intellectual disability	https://pubmed.ncbi.nlm.nih.gov/28414775/
chr7	145477647	145477648	1	chr7	144197171	144295737	98566	INV	INV	CTAGE8 OR2A7 OR2A42	3			chr7:144186936-144255342	Deletion	Hypotonia, Intellectual disability, Microcephaly, Proportionate short stature, Slender build, Strabismus	https://www.deciphergenomics.org/patient/2763/genotype/16564/browser
chr1	142276616	142385668	109052	chr1	143311837	143313621	1784	INS	INS	chr1:142399645-144007676 H3-7 FAM72C	2
chr1	143148955	143424239	275284	chr1	144075000	144140000	65000	SDR	SDR
chr1	143424835	143498585	73750	chr1	144140738	144716322	575584	INV	INV
chr1	143926197	143926206	9	chr1	144140738	144716322	575584	INV	INV

## Sheet: Table S6
Table S6 The gene differences between the two human reference genomes in 155 validated insertion and deletion large SVs
CHR_CHM13	START	END	CHM13_LENGTH	GENE	CHR_HG38	START	END	HG38_LENGTH	GENE	TYPE(SafFire)	TYPE(Dotplot)	DIFFERENVE	GENE NUMBER	PROTEIN CODING GENE
chr4	72738149	72738150	1	NA	chr4	69296075	69403309	107234	NA	DEL	DEL	NA	0	NA	INS: a large of sequences insert from T2T-CHM13 assemblies to GRCh38.
chr10	123475983	123477444	1461	DMBT1	chr10	122581582	122594284	12702	DMBT1	DEL	DEL	NA	0	NA	NON-SYNTENIC: the SVs are identified in previous studies.
chr15	74463419	74463420	1	SCAPER	chr15	76592256	76604597	12341	SCAPER	DEL	DEL	NA	0	NA	Length of TRF: the length of the TRF that SVs include
chr16	14725556	14725564	8	PLA2G10	chr16	14688037	14727153	39116	NPIPA3 PLA2G10	DEL	DEL	NPIPA3	1	Y	NA: no genen in this region
chr16	18449910	18449917	7	NOMO2	chr16	18436190	18518724	82534	NOMO2 MIR3670 MIR3179	DEL	DEL	MIR3670 MIR3179	2	P	Y: contains protein coding genes
chr1	72179578	72179585	7	AL513166	chr1	72300641	72346156	45515	RPL31P12	DEL	DEL	RPL31P12	1	P	P: contains pseudogenes
chr17	42131227	42131260	33	KRTAP9	chr17	41265461	41275765	10304	KRTAP9	DEL	DEL	NA	0	NA
chr18	79876924	79893590	16666	NA	chr18	79620747	79620747	0	NA	NA	INS	NA	0	NA
chr10	127831935	127841847	9912	DOCK1	chr10	126948284	126948284	0	DOCK1	INS	INS	NA	0	NA
chr19	8276866	8276903	37	NA	chr19	8275506	8290338	14832	NA	DEL	DEL	NA	0	NA
chr20	1629529	1629530	1	SIRPB1	chr20	1580346	1613395	33049	SIRPB1	DEL	DEL	NA	0	NA
chr21	20650479	20650484	5	AP000561	chr21	22282588	22293679	11091	NA	DEL	DEL	AP000561	1	P
chr3	194314947	194314955	8	NA	chr3	191505792	191618565	112773	PYDC2-AS1	DEL	DEL	NA	0	NA
chr4	10208872	10208908	36	NA	chr4	10209637	10232943	23306	NA	DEL	DEL	NA	0	NA
chr4	135062646	135082638	19992	SNHG27	chr4	131758830	131758830	0	SNHG27	NA	INS	NA	0	NA
chr1	109711485	109711489	4	GSTM2	chr1	109682999	109701443	18444	GSTM2 GSTM1	DEL	DEL	GSTM1	1	Y
chr4	31807154	31807504	350	NA	chr4	31819240	31832572	13332	NA	DEL	DEL	NA	0	NA
chr4	4120279	4120284	5	NA	chr4	4120642	4150842	30200	OR7E103P UNC93B4	DEL	DEL	OR7E103P UNC93B4	2	P
chr4	9475912	9476045	133	NA	chr4	9455375	9479784	24409	OR7E86P OR7E84P	DEL	DEL	OR7E86P OR7E84P	2	P
chr5	156581713	156581725	12	SGCD	chr5	156048922	156063030	14108	SGCD	DEL	DEL	NA	0	NA
chr5	58856413	58856436	23	NA	chr5	58027650	58037951	10301	NA	DEL	DEL	NA	0	NA
chr5	684792	685093	301	TPPP	chr5	686991	779053	92062	TPPP ZDHHC11B	DEL	DEL	ZDHHC11B	1	Y
chr7	135421686	135421687	1	NA	chr7	134100248	134113576	13328	NA	DEL	DEL	NA	0	NA
chr7	144992092	144998622	6530	TCAF2	chr7	143639053	143718269	79216	TCAF2C TCAF2	DEL	DEL	TCAF2C	1	Y
chr7	77806885	77806890	5	NA	chr7	76515457	76527666	12209	UPK3B	DEL	DEL	UPK3B	1	Y
chr7	78291378	78291409	31	DTX2P1UPK3BP1PMS2P11 PMS2P9	chr7	77012267	77040331	28064	SPDYE17 DTX2P1-UPK3BP1-PMS2P11	DEL	DEL	NA	0	NA
chr8	1184566	1185176	610	DLGAP2	chr8	1395611	1407389	11778	DLGAP2	DEL	DEL	NA	0	NA
chr8	12757358	12757385	27	ENPP7P6	chr8	12477757	12490732	12975	ENPP7P6	DEL	DEL	NA	0	NA
chr8	2088233	2088546	313	NA	chr8	2304094	2319949	15855	NA	DEL	DEL	NA	0	NA
chr8	2170731	2171053	322	NA	chr8	2402102	2417957	15855	NA	DEL	DEL	NA	0	NA
chr11	3373007	3373010	3	NA	chr11	3281874	3327690	45816	NDUFA5P1	DEL	DEL	NDUFA5P1	1	P
chr8	33103806	33103844	38	NRG1	chr8	32822488	32833743	11255	NA	DEL	DEL	NRG1	1	Y
chr8	7020877	7026684	5807	FAM90A20P	chr8	7282463	7297706	15243	FAM90A13P FAM90A5P FAM90A20P	DEL	DEL	FAM90A13P FAM90A5P	2	P
chr9	38888146	38888152	6	NA	chr9	38863133	38874496	11363	NA	DEL	DEL	NA	0	NA
chr9	6705365	6705502	137	NA	chr9	6700555	6710674	10119	LINC02851	DEL	DEL	LINC02851	1	P
chr9	82878372	82878382	10	TRPM3	chr9	70711551	70729539	17988	TRPM13	DEL	DEL	NA	0	NA
chrX	119244232	119254233	10001	CT47B1	chrX	120878558	120930046	51488	NA	DEL	DEL	CT47B1	1	P
chrX	1307333	1307498	165	P2RY8	chrX	1465426	1506104	40678	P2RY8	DEL	DEL	NA	0	NA
chrX	134103298	134103396	98	CT45A3	chrX	135760449	135794994	34545	CT45A3 CT45A5 CT45A6	DEL	DEL	CT45A5 CT45A6	2	Y
chr1	196105143	196105148	5	NA	chr1	196758727	196843410	84683	CFHR1 CFHR3	DEL	DEL	CFHR1 CFHR3	2	Y
chrX	152528527	152528530	3	TEX28-intron	chrX	154254896	154292013	37117	OPN1MW3 TEX28	DEL	DEL	OPN1MW3	1	Y
chrX	1734625	1753741	19116	NA	chrX	1948460	2133984	185524	NA	DEL	DEL	NA	0	NA
chrX	3467653	3467708	55	BX890604-intron	chrX	3848261	3925166	76905	FAM239C	DEL	DEL	FAM239C	1	P
chr12	33018412	33019626	1214	NA	chr12	33143620	33154522	10902	NA	DEL	DEL	NA	0	NA
chr1	206810072	206810076	4	CR1	chr1	207542838	207561393	18555	CR1	DEL	DEL	NA	0	NA
chr14	13822382	13823483	1101	AL929601.4	chr14	19510681	19629557	118876	NF1P11	DEL	DEL	NF1P11	1	P
chr12	10315804	10315827	23	KLRC2,KLRC1	chr12	10429009	10444430	15421	KLRC2 KLRC1	DEL	DEL	NA	0	NA
chr12	8425845	8429854	4009	NA	chr12	8421465	8442102	20637	OR7E148P OR7E149P	DEL	DEL	OR7E148P OR7E149P	2	P
chrX	87634411	87645533	11122	NA	chrX	89203328	89208225	4897	NA	NA	INS	NA	0	NA
chrX	51788458	51801328	12870	XAGE1B	chrX	52516650	52516700	50	XAGE1B	INS	INS	NA	0	NA
chr20	49649828	49663895	14067	NA	chr20	47895500	47895600	100	NA	INS	INS	NA	0	NA
chr19	8773682	8788614	14932	AC012616.1	chr19	8778900	8778950	50	NA	INS	INS	AC012616.1	1	P
chr19	8790763	8889903	99140	AC012616.1	chr19	8778900	8778950	50	NA	INS	INS	AC012616.1	1	P
chr19	9007424	9022288	14864	MUC16-intron	chr19	8896550	8896600	50	MUC16	INS	INS	NA	0	NA
chr19	36919477	36936747	17270	GPI	chr19	34392000	34392500	500	GP1	INS	INS	NA	0	NA
chr19	38831362	38859222	27860	NA	chr19	36282950	36283000	50	LINC00665	INS	INS	LINC00665	1	P
chr19	38882062	38980708	98646	NA	chr19	36305830	36305840	10	LINC00665	INS	INS	LINC00665	1	P
chr19	39979996	40002717	22721	AC016590	chr19	37299580	37299620	40	NA	INS	INS	AC016590	1	P
chr19	40006475	40104899	98424	AC016590	chr19	47946950	47946960	10	NA	INS	INS	AC016590	1	P
chr19	42710594	42726422	15828	FCGBP	chr19	39906200	39906250	50	FCGBP	INS	INS	NA	0	NA
chr19	50778197	50837292	59095	NA	chr19	47941600	47941700	100	NA	INS	INS	NA	0	NA
chr19	50842630	50939305	96675	NA	chr19	50132300	50132350	50	NA	INS	INS	NA	0	NA
chr19	53150092	53219765	69673	NA	chr19	47946800	47946900	100	NA	INS	INS	NA	0	NA
chr18	67652144	67672584	20440	NA	chr18	67453980	67453990	10	NA	INS	INS	NA	0	NA
chr18	79253702	79263744	10042	NA	chr18	79017060	79017080	20	NA	INS	INS	NA	0	NA
chr17	16716173	16767175	51002	LGALS9C TNP01P2	chr17	16813513	16821452	7939	KRT16P6	INS	INS	LGALS9C TNP01P2	1,1	Y,P
chr16	30492288	30594258	101970	NPIPB13,BOLA2B,SLX1B	chr16	30207700	30207750	50	NA	INS	INS	NPIPB13,BOLA2B,SLX1B	3	Y
chrX	102510844	102513512	2668	NA	chrX	104069779	104082309	12530	TMSB15B	DEL	DEL	TMSB15B	1	Y
chrX	112733268	112739125	5857	NA	chrX	114281070	114331184	50114	NA	DEL	DEL	NA	0	NA
chr16	80235112	80463834	228722	CLEC18C,NPIPB15,CLEC18B	chr16	74417100	74417200	100	CLEC18B	INS	INS	CLEC18C,NPIPB15	2	Y
chr15	26157746	26191946	34200	AC091304 AC116165	chr15	28415100	28415110	10	NA	INS	INS	AC091304 AC116165	2	P
chr15	63911497	63923643	12146	MEGF11	chr15	66102220	66102250	30	MEGF11	INS	INS	NA	0	NA
chr15	71896624	71945177	48553	GOLGA6A AC104758 RN7SL429P	chr15	74079250	74079300	50	GOLGA6A	INS	INS	AC104758 RN7SL429P	2	P
chr15	82176691	82177827	1136	NA	chr15	84330000	84424100	94100	LOC105370936 LOC102724093 LOC105376722 CSPG4P5 RN7SL417P LOC103171574 UBE2Q2P11 LOC100288367	DEL	DEL	LOC105370936 LOC102724093 LOC105376722 CSPG4P5 RN7SL417P LOC103171574 UBE2Q2P11 LOC100288367	8	P
chr14	99889247	99909216	19969	IGHG4	chr14	105636716	105636983	267	NA	INS	INS	IGHG4	1	Y
chrX	114967952	114972031	4079	NA	chrX	116557387	116596064	38677	NA	DEL	DEL	NA	0	NA
chr13	83578490	83588653	10163	AL162493	chr13	84345398	84345464	66	NA	INS	INS	AL162493	1	P
chr13	85451185	85472058	20873	NA	chr13	86207255	86264549	57294	NA	DEL	DEL	NA	0	NA
chr13	112931521	112932823	1302	GRK1	chr13	113677452	113718524	41072	NA	DEL	DEL	GRK1	1	Y
chrX	142730725	142734530	3805	NA	chrX	144426000	144476647	50647	NA	DEL	DEL	NA	0	NA
chr12	59529323	59529454	131	NA	chr12	59541997	59552888	10891	NA	DEL	DEL	NA	0	NA
chr12	127164061	127178422	14361	AC079949	chr12	127153655	127153660	5	NA	INS	INS	AC079949	1	P
chr11	1076897	1087865	10968	MUC6 exon 32/34	chr11	1017980	1017990	10	MUC6	INS	INS	NA	0	NA
chr11	2004787	2027656	22869	LINC01150	chr11	1939840	1939860	20	NA	INS	INS	LINC01150	1	P
chr11	3701014	3720161	19147	ART1	chr11	3654780	3654800	20	ART1	INS	INS	NA	0	NA
chr11	7872409	7882535	10126	AC044810	chr11	7813990	7814000	10	NA	INS	INS	AC044810	1	P
chr11	7913085	7923741	10656	AC044810	chr11	7844500	7844530	30	NA	INS	INS	AC044810	1	P
chr11	19040426	19062575	22149	MRGPRX1	chr11	18942420	18942440	20	NA	INS	INS	MRGPRX1	1	Y
chr11	56641092	56652161	11069	OR9G1	chr11	56703000	56703300	300	OR9G1	INS	INS	NA	0	NA
chr11	61157144	61175974	18830	PGA3,PGA4	chr11	61205600	61205630	30	PGA3	INS	INS	PGA4	1	Y
chr11	61176293	61195019	18726	PGA4	chr11	61205920	61205950	30	PGA3	INS	INS			Y
chr11	70977087	70980732	3645	SHANK2	chr11	70910834	71100342	189508	SHANK2	DEL	DEL	NA	0	NA
chr11	87920947	87922448	1501	AP000676	chr11	87977985	88003330	25345	NA	DEL	DEL	AP000676	1	P
chr11	94150376	94240503	90127	AP002784	chr11	94233470	94233480	10	NA	INS	INS	AP002784	1	P
chr10	37199816	37211614	11798	ANKRD30A	chr10	37167700	37167800	100	ANKRD30A	INS	INS	NA	0	NA
chr10	129362960	129388139	25179	NA	chr10	128464450	128464500	50	NA	INS	INS	NA	0	NA
chr9	125235107	125262259	27152	AL162588 AL449105	chr9	113063349	113063360	11	NA	INS	INS	AL162588 AL449105	2	P
chr8	7288329	7326592	38263	FAM90A16P FAM90A17P FAM90A8P FAM90A9P FAM90A13P	chr8	7568700	7568800	100	NA	INS	INS	FAM90A16P FAM90A17P FAM90A8P FAM90A9P FAM90A13P	4,1	Y,P
chr8	57593365	57632037	38672	LINC01606	chr8	57210490	57210490	0	LINC01606	INS	INS	NA	0	NA
chr7	38394723	38410809	16086	TRGC1 TRGJ1 TRGJP2	chr7	38253800	38253810	10	NA	INS	INS	TRGC1 TRGJ1 TRGJP2	3	P
chr7	76552616	76636605	83989	SPDYE13 SPDYE14 SPDYE15 PMS2P10 PMS2P2	chr7	75349350	75349500	150	NA	INS	INS	SPDYE13 SPDYE14 SPDYE15	3,2	Y,P
chr7	102216778	102274860	58082	MUC3B	chr7	100969610	100969620	10	MUC12	INS	INS	MUC3B	1	Y
chr7	102311286	102326952	15666	MUC12	chr7	101004210	101004220	10	MUC12	INS	INS	NA	0	NA
chr7	143663804	143685456	21652	TRBV4 TRBV6	chr7	142348740	142348760	20	NA	INS	INS	TRBV4 TRBV6	2	P
chr7	143858828	143878968	20140	NA	chr7	142522060	142522100	40	NA	INS	INS	NA	0	NA
chrX	7724116	7734548	10432	AC079142	chrX	8169850	8169900	50	NA	INS	INS	AC079142	1	P
chr7	159804597	159822466	17869	NA	chr7	158595230	158595240	10	NA	INS	INS	NA	0	NA
chr6	32339743	32356931	17188	HLA-DRB5	chr6	32486765	32529000	42235	HLA-DRB5	DEL	DEL	NA	0	NA
chr6	69453069	69465913	12844	LINC02549	chr6	68288600	68288700	100	LINC02549	INS	INS	NA	0	NA
chr6	80552876	80580712	27836	NA	chr6	79375170	79375200	30	NA	INS	INS	NA	0	NA
chr6	83469356	83479404	10048	NA	chr6	82259961	82259961	0	NA	INS	INS	NA	0	NA
chr6	96236181	96239742	3561	NA	chr6	95019000	95071796	52796	NA	DEL	DEL	NA	0	NA
chr6	158521837	158555359	33522	TMEM242-intron	chr6	157313370	157313380	10	TMEM242	INS	INS	NA	0	NA
chr6	161865491	161959834	94343	LPA-intron	chr6	160612509	160612509	0	LPA	INS	INS	NA	0	NA
chr6	168977339	168977926	587	NA	chr6	167594068	167640007	45939	NA	DEL	DEL	NA	0	NA
chr5	21488117	21508402	20285	AC138409 AC138951 GUSBP1	chr5	21482300	21482300	0	GUSBP1	INS	INS	AC138409 AC138951	2	P
chr5	21517735	21598915	81180	GUSBP1, AC138409	chr5	21491650	21491700	50	GUSBP1	INS	INS	AC138409	1	P
chr5	34311168	34352045	40877	AC138409	chr5	34189210	34189225	15	GUSBP18	INS	INS	NA	0	NA
chr5	34354484	34436240	81756	AC138409	chr5	34191650	34191660	10	GUSBP18	INS	INS	NA	0	NA
chr5	71658903	71680208	21305	AC131392 AC138866	chr5	71202150	71202200	50	GUSBP9	INS	INS	NA	0	NA
chr5	95698616	95715247	16631	MCTP1-intron	chr5	95214270	95214280	10	MCTP1	INS	INS	NA	0	NA
chr4	8782675	8783407	732	NA	chr4	8797476	8816477	19001	NA	DEL	DEL	NA	0	NA
chr4	62370608	62371185	577	AC017091	chr4	58878798	58921374	42576	NA	DEL	DEL	AC017091	1	P
chr4	72738273	72738302	29	NA	chr4	69296233	69403328	107095	LOC100422022 LOC642496 UGT2B25P LOC100422190	DEL	DEL	LOC100422022 LOC642496 UGT2B25P LOC100422190	4	P
chr4	159290050	159302716	12666	NA	chr4	155957290	155957295	5	NA	INS	INS	NA	0	NA
chr4	169925967	169937015	11048	NA	chr4	166580120	166580125	5	NA	INS	INS	NA	0	NA
chr3	84950332	84965525	15193	NA	chr3	84900400	84900500	100	NA	INS	INS	NA	0	NA
chr3	154421833	154432323	10490	NA	chr3	151664740	151664760	20	NA	INS	INS	NA	0	NA
chr2	34518670	34518678	8	LINC01320	chr2	34470788	34511569	40781	LINC01320	DEL	DEL	NA	0	NA
chrX	8981998	8992810	10812	AC073488	chrX	9410150	9410200	50	NA	INS	INS	AC073488	1	P
chr2	110391825	110397874	6049	NA	chr2	109930212	109975571	45359	NA	DEL	NA	NA	0	NA
chr2	169325224	169342204	16980	SPC25	chr2	168867740	168867760	20	NA	INS	INS	SPC25	1	Y
chr1	2103090	2195202	92112	TTC34-intron	chr1	2656596	2660177	3581	TTC34	INS	INS	NA	0	NA
chr1	16007445	16027869	20424	NBPF1	chr1	16565700	16565800	100	NBPF1	INS	INS	NA	0	NA
chr1	16052514	16217881	165367	NBPF1	chr1	16590400	16590500	100	NBPF1	INS	INS	NA	0	NA
chr1	16282608	16370700	88092	AL627082 AL627313	chr1	16655100	16655200	100	CROCCP2	INS	INS	AL627082 AL627313	2	P
chr1	16467437	16553837	86400	CROCC MST1L AL137798	chr1	16744400	16744500	100	NA	INS	INS	CROCC MST1L AL137798	3	P
chr1	142276616	142385668	109052	LINC01632 LINC02799 AC138907 AC135776 AC233263 IGKV10R1 AC068279	chr1	143311837	143313621	1784	NA	INS	INS	LINC01632 LINC02799 AC138907 AC135776 AC233263 IGKV10R1 AC068279	7	P
chr1	143959965	143983984	24019	FP700111.1	chr1	144859250	144859270	20	NA	INS	INS	FP700111.1	1	P
chr22	20719774	20738884	19110	NA	chr22	23510350	23510400	50	NA	INS	INS	NA	0	NA
chr1	151337133	151348419	11286	HRNR	chr1	152213550	152213600	50	HRNR	INS	INS	NA	0	NA
chr1	160577841	160607411	29570	AL592295.3 AL831711.1	chr1	161440760	161440780	20	NA	INS	INS	AL592295.3 AL831711.1	2	P
chr1	160619287	160715254	95967	AL592295.3	chr1	161452600	161452700	100	NA	INS	INS	AL592295.3	1	P
chr1	160839942	160921704	81762	FCGR2C,FCGR3B	chr1	161577300	161577350	50	NA	INS	INS	FCGR2C,FCGR3B	2	Y
chr1	222797646	222798480	834	GAPN8-intron	chr1	223558916	223608757	49841	CAPN8	DEL	DEL	NA	0	NA
chr1	227831805	227921327	89522	RNA5S1 RNA5S2 RNA5S3 RNA5S4 RNA5S7 RNA5SP149 RNA5SP199	chr1	228641620	228641630	10	RNA5S15	INS	NA	RNA5S1 RNA5S2 RNA5S3 RNA5S4 RNA5S7 RNA5SP149 RNA5SP199	7	P
chr1	227926241	228024754	98513	AC007547 RNA5S1 RNA5S10 RNA5S11 RNA5S12 RNA5S13 RNA5S14 RNA5S15 RNA5S16 RNA5S17 RNA5S2 RNA5S3 RNA5S4 RNA5S5 RNA5S6 RNA5S7 RNA5S8 RNA5S9 RNA5SP150 RNA5SP202 RNA5SP506 RNA5SP74	chr1	228646500	228646550	50	NA	INS	INS	AC007547 RNA5S1 RNA5S10 RNA5S11 RNA5S12 RNA5S13 RNA5S14 RNA5S15 RNA5S16 RNA5S17 RNA5S2 RNA5S3 RNA5S4 RNA5S5 RNA5S6 RNA5S7 RNA5S8 RNA5S9 RNA5SP150 RNA5SP202 RNA5SP506 RNA5SP74	22	P
chr1	236116214	236126881	10667	ACTN2	chr1	236715020	236715030	10	NA	INS	INS	ACTN2	1	Y
chr1	247842943	247853543	10600	NA	chr1	248408880	248408890	10	NA	INS	NA	NA	0	NA
chr22	23933096	23957375	24279	RPL12P16	chr22	23510400	23510500	100	NA	INS	INS	RPL12P16	1	P
chrX	36680789	36688630	7841	NA	chrX	37080008	37290094	210086	NA	DEL	DEL	NA	0	NA
chrX	48759461	48844374	84913	GAGE12B GAGE12C GAGE12E GAGE12F GAGE12G GAGE12H GAGE12J GAGE2A GAGE2E	chrX	49347434	49528394	180960	NA	DEL	DEL	GAGE12B GAGE12C GAGE12E GAGE12F GAGE12G GAGE12H GAGE12J GAGE2A GAGE2E	9	Y
chr21	41607256	41617199	9943	NA	chr21	43212283	43262556	50273	NA	DEL	DEL	NA	0	NA
chrX	49546622	49550409	3787	CCNB3	chrX	50228947	50278989	50042	CCNB3	DEL	DEL	NA	0	NA
chr20	1893568	1907289	13721	NA	chr20	1877095	1877100	5	NA	INS	INS	NA	0	NA

## Sheet: Table S7
Table S7. Genotyping insertions and deletions on HPRC and HGSVC assemblies
Description: Genotyping 155 insertions and deletions in HPRC (88 haplotypes) and HGSVC (64 haplotypes) assemblies. The term "confirmed" refers to "The SVs present in the pan-genome graph", while "insufficient evidence" refers to "The SVs are not included in the pan-genome graph, in other words, the pan-genome graph does not contain the SVs detected between GRCh38 and T2T-CHM13 due to structural p…
No.	T2T-CHM13v2.0			GRCh38			SV type	SV allele frequency	SV in the pan-genome graph
	chr	start	end	chr	start	end
1	chr4	72738149	72738150	chr4	69296075	69403309	DEL	0.0197368	Confirmed
2	chr10	123475983	123477444	chr10	122581582	122594284	DEL	0.171053	Confirmed
3	chr15	74463419	74463420	chr15	76592256	76604597	DEL	0.263158	Confirmed
4	chr16	14725556	14725564	chr16	14688037	14727153	DEL	0.217105	Confirmed
5	chr16	18449910	18449917	chr16	18436190	18518724	DEL	0	Insufficient evidence
6	chr1	72179578	72179585	chr1	72300641	72346156	DEL	0.559211	Confirmed
7	chr17	42131227	42131260	chr17	41265461	41275765	DEL	0.697368	Confirmed
8	chr18	79876924	79893590	chr18	79620747	79620747	INS	0.197368	Confirmed
9	chr10	127831935	127841847	chr10	126948284	126948284	INS	0.217105	Confirmed
10	chr19	8276866	8276903	chr19	8275506	8290338	DEL	0.651316	Confirmed
11	chr20	1629529	1629530	chr20	1580346	1613395	DEL	0.815789	Confirmed
12	chr21	20650479	20650484	chr21	22282588	22293679	DEL	0.0986842	Confirmed
13	chr3	194314947	194314955	chr3	191505792	191618565	DEL	0	Insufficient evidence
14	chr4	10208872	10208908	chr4	10209637	10232943	DEL	0.605263	Confirmed
15	chr4	135062646	135082638	chr4	131758830	131758830	INS	0.0197368	Confirmed
16	chr1	109711485	109711489	chr1	109682999	109701443	DEL	0.453947	Confirmed
17	chr4	31807154	31807504	chr4	31819240	31832572	DEL	0	Insufficient evidence
18	chr4	4120279	4120284	chr4	4120642	4150842	DEL	0.157895	Confirmed
19	chr4	9475912	9476045	chr4	9455375	9479784	DEL	0.276316	Confirmed
20	chr5	156581713	156581725	chr5	156048922	156063030	DEL	0.0789474	Confirmed
21	chr5	58856413	58856436	chr5	58027650	58037951	DEL	0.861842	Confirmed
22	chr5	684792	685093	chr5	686991	779053	DEL	0.0394737	Confirmed
23	chr7	135421686	135421687	chr7	134100248	134113576	DEL	0.269737	Confirmed
24	chr7	144992092	144998622	chr7	143639053	143718269	DEL	0	Insufficient evidence
25	chr7	77806885	77806890	chr7	76515457	76527666	DEL	0.394737	Confirmed
26	chr7	78291378	78291409	chr7	77012267	77040331	DEL	0.0855263	Confirmed
27	chr8	1184566	1185176	chr8	1395611	1407389	DEL	0.552632	Confirmed
28	chr8	12757358	12757385	chr8	12477757	12490732	DEL	0.0592105	Confirmed
29	chr8	2088233	2088546	chr8	2304094	2319949	DEL	0.105263	Confirmed
30	chr8	2170731	2171053	chr8	2402102	2417957	DEL	0.157895	Confirmed
31	chr11	3373007	3373010	chr11	3281874	3327690	DEL	0.644737	Confirmed
32	chr8	33103806	33103844	chr8	32822488	32833743	DEL	0.927632	Confirmed
33	chr8	7020877	7026684	chr8	7282463	7297706	DEL	0	Insufficient evidence
34	chr9	38888146	38888152	chr9	38863133	38874496	DEL	0.217105	Confirmed
35	chr9	6705365	6705502	chr9	6700555	6710674	DEL	0.0263158	Confirmed
36	chr9	82878372	82878382	chr9	70711551	70729539	DEL	0.842105	Confirmed
37	chrX	119244232	119254233	chrX	120878558	120930046	DEL	0	Insufficient evidence
38	chrX	1307333	1307498	chrX	1465426	1506104	DEL	0	Insufficient evidence
39	chrX	134103298	134103396	chrX	135760449	135794994	DEL	0	Insufficient evidence
40	chr1	196105143	196105148	chr1	196758727	196843410	DEL	0.263158	Confirmed
41	chrX	152528527	152528530	chrX	154254896	154292013	DEL	0.361842	Confirmed
42	chrX	1734625	1753741	chrX	1948460	2133984	DEL	0	Insufficient evidence
43	chrX	3467653	3467708	chrX	3848261	3925166	DEL	0.0460526	Confirmed
44	chr12	33018412	33019626	chr12	33143620	33154522	DEL	0.151316	Confirmed
45	chr1	206810072	206810076	chr1	207542838	207561393	DEL	0.690789	Confirmed
46	chr14	13822382	13823483	chr14	19510681	19629557	DEL	0	Insufficient evidence
47	chr12	10315804	10315827	chr12	10429009	10444430	DEL	0.171053	Confirmed
48	chr12	8425845	8429854	chr12	8421465	8442102	DEL	0	Insufficient evidence
49	chrX	87634411	87645533	chrX	89203328	89208225	INS	0.0855263	Confirmed
50	chrX	51788458	51801328	chrX	52516650	52516700	INS	0.217105	Confirmed
51	chr20	49649828	49663895	chr20	47895500	47895600	INS	0.0921053	Confirmed
52	chr19	8773682	8788614	chr19	8778900	8778950	INS	0	Insufficient evidence
53	chr19	8790763	8889903	chr19	8778900	8778950	INS	0.0657895	Confirmed
54	chr19	9007424	9022288	chr19	8896550	8896600	INS	0.572368	Confirmed
55	chr19	36919477	36936747	chr19	34392000	34392500	INS	0.973684	Confirmed
56	chr19	38831362	38859222	chr19	36282950	36283000	INS	0	Insufficient evidence
57	chr19	38882062	38980708	chr19	36305830	36305840	INS	0	Insufficient evidence
58	chr19	39979996	40002717	chr19	37299580	37299620	INS	0	Insufficient evidence
59	chr19	40006475	40104899	chr19	47946950	47946960	INS	0.217105	Confirmed
60	chr19	42710594	42726422	chr19	39906200	39906250	INS	0.506579	Confirmed
61	chr19	50778197	50837292	chr19	47941600	47941700	INS	0.0855263	Confirmed
62	chr19	50842630	50939305	chr19	50132300	50132350	INS	0	Insufficient evidence
63	chr19	53150092	53219765	chr19	47946800	47946900	INS	0.151316	Confirmed
64	chr18	67652144	67672584	chr18	67453980	67453990	INS	1	Confirmed
65	chr18	79253702	79263744	chr18	79017060	79017080	INS	0.0526316	Confirmed
66	chr17	16716173	16767175	chr17	16813513	16821452	INS	0.171053	Confirmed
67	chr16	30492288	30594258	chr16	30207700	30207750	INS	0	Insufficient evidence
68	chrX	102510844	102513512	chrX	104069779	104082309	DEL	0.467105	Confirmed
69	chrX	112733268	112739125	chrX	114281070	114331184	DEL	0	Insufficient evidence
70	chr16	80235112	80463834	chr16	74417100	74417200	INS	0	Insufficient evidence
71	chr15	26157746	26191946	chr15	28415100	28415110	INS	0	Insufficient evidence
72	chr15	63911497	63923643	chr15	66102220	66102250	INS	0.973684	Confirmed
73	chr15	71896624	71945177	chr15	74079250	74079300	INS	0.223684	Confirmed
74	chr15	82176691	82177827	chr15	84330000	84424100	DEL	0	Insufficient evidence
75	chr14	99889247	99909216	chr14	105636716	105636983	INS	0	Insufficient evidence
76	chrX	114967952	114972031	chrX	116557387	116596064	DEL	0	Insufficient evidence
77	chr13	83578490	83588653	chr13	84345398	84345464	INS	0.980263	Confirmed
78	chr13	85451185	85472058	chr13	86207255	86264549	DEL	0	Insufficient evidence
79	chr13	112931521	112932823	chr13	113677452	113718524	DEL	0	Insufficient evidence
80	chrX	142730725	142734530	chrX	144426000	144476647	DEL	0	Insufficient evidence
81	chr12	59529323	59529454	chr12	59541997	59552888	DEL	0.184211	Confirmed
82	chr12	127164061	127178422	chr12	127153655	127153660	INS	0.671053	Confirmed
83	chr11	1076897	1087865	chr11	1017980	1017990	INS	0.855263	Confirmed
84	chr11	2004787	2027656	chr11	1939840	1939860	INS	0.572368	Confirmed
85	chr11	3701014	3720161	chr11	3654780	3654800	INS	0.197368	Confirmed
86	chr11	7872409	7882535	chr11	7813990	7814000	INS	0.625	Confirmed
87	chr11	7913085	7923741	chr11	7844500	7844530	INS	0.263158	Confirmed
88	chr11	19040426	19062575	chr11	18942420	18942440	INS	0.190789	Confirmed
89	chr11	56641092	56652161	chr11	56703000	56703300	INS	0.993421	Confirmed
90	chr11	61157144	61175974	chr11	61205600	61205630	INS	0.0592105	Confirmed
91	chr11	61176293	61195019	chr11	61205920	61205950	INS	0.0592105	Confirmed
92	chr11	70977087	70980732	chr11	70910834	71100342	DEL	0	Insufficient evidence
93	chr11	87920947	87922448	chr11	87977985	88003330	DEL	0	Insufficient evidence
94	chr11	94150376	94240503	chr11	94233470	94233480	INS	0	Insufficient evidence
95	chr10	37199816	37211614	chr10	37167700	37167800	INS	0.197368	Confirmed
96	chr10	129362960	129388139	chr10	128464450	128464500	INS	0.0328947	Confirmed
97	chr9	125235107	125262259	chr9	113063349	113063360	INS	0.0526316	Confirmed
98	chr8	7288329	7326592	chr8	7568700	7568800	INS	0	Insufficient evidence
99	chr8	57593365	57632037	chr8	57210490	57210490	INS	0.348684	Confirmed
100	chr7	38394723	38410809	chr7	38253800	38253810	INS	0.00657895	Confirmed
101	chr7	76552616	76636605	chr7	75349350	75349500	INS	0.0592105	Confirmed
102	chr7	102216778	102274860	chr7	100969610	100969620	INS	0.947368	Confirmed
103	chr7	102311286	102326952	chr7	101004210	101004220	INS	0.243421	Confirmed
104	chr7	143663804	143685456	chr7	142348740	142348760	INS	0.328947	Confirmed
105	chr7	143858828	143878968	chr7	142522060	142522100	INS	0.934211	Confirmed
106	chrX	7724116	7734548	chrX	8169850	8169900	INS	0.0328947	Confirmed
107	chr7	159804597	159822466	chr7	158595230	158595240	INS	0.190789	Confirmed
108	chr6	32339743	32356931	chr6	32486765	32529000	DEL	0.184211	Confirmed
109	chr6	69453069	69465913	chr6	68288600	68288700	INS	0.184211	Confirmed
110	chr6	80552876	80580712	chr6	79375170	79375200	INS	0.888158	Confirmed
111	chr6	83469356	83479404	chr6	82259961	82259961	INS	1	Confirmed
112	chr6	96236181	96239742	chr6	95019000	95071796	DEL	0	Insufficient evidence
113	chr6	158521837	158555359	chr6	157313370	157313380	INS	0.611842	Confirmed
114	chr6	161865491	161959834	chr6	160612509	160612509	INS	0.25	Confirmed
115	chr6	168977339	168977926	chr6	167594068	167640007	DEL	0	Insufficient evidence
116	chr5	21488117	21508402	chr5	21482300	21482300	INS	0.177632	Confirmed
117	chr5	21517735	21598915	chr5	21491650	21491700	INS	0.0855263	Confirmed
118	chr5	34311168	34352045	chr5	34189210	34189225	INS	0.0592105	Confirmed
119	chr5	34354484	34436240	chr5	34191650	34191660	INS	0.0592105	Confirmed
120	chr5	71658903	71680208	chr5	71202150	71202200	INS	0	Insufficient evidence
121	chr5	95698616	95715247	chr5	95214270	95214280	INS	0.901316	Confirmed
122	chr4	8782675	8783407	chr4	8797476	8816477	DEL	0	Insufficient evidence
123	chr4	62370608	62371185	chr4	58878798	58921374	DEL	0	Insufficient evidence
124	chr4	72738273	72738302	chr4	69296233	69403328	DEL	0.0197368	Confirmed
125	chr4	159290050	159302716	chr4	155957290	155957295	INS	1	Confirmed
126	chr4	169925967	169937015	chr4	166580120	166580125	INS	0.0526316	Confirmed
127	chr3	84950332	84965525	chr3	84900400	84900500	INS	0.559211	Confirmed
128	chr3	154421833	154432323	chr3	151664740	151664760	INS	0.802632	Confirmed
129	chr2	34518670	34518678	chr2	34470788	34511569	DEL	0.125	Confirmed
130	chrX	8981998	8992810	chrX	9410150	9410200	INS	0.197368	Confirmed
131	chr2	110391825	110397874	chrX	9410150	9410200	INS	0	Insufficient evidence
132	chr2	169325224	169342204	chr2	168867740	168867760	INS	0.835526	Confirmed
133	chr1	2103090	2195202	chr1	2656596	2660177	INS	0	Insufficient evidence
134	chr1	16007445	16027869	chr1	16565700	16565800	INS	0	Insufficient evidence
135	chr1	16052514	16217881	chr1	16590400	16590500	INS	0	Insufficient evidence
136	chr1	16282608	16370700	chr1	16655100	16655200	INS	0	Insufficient evidence
137	chr1	16467437	16553837	chr1	16744400	16744500	INS	0.256579	Confirmed
138	chr1	142276616	142385668	chr1	143311837	143313621	INS	0	Insufficient evidence
139	chr1	143959965	143983984	chr1	144859250	144859270	INS	0.421053	Confirmed
140	chr22	20719774	20738884	chr22	23510350	23510400	INS	0	Insufficient evidence
141	chr1	151337133	151348419	chr1	152213550	152213600	INS	0.0657895	Confirmed
142	chr1	160577841	160607411	chr1	161440760	161440780	INS	0.348684	Confirmed
143	chr1	160619287	160715254	chr1	161452600	161452700	INS	0	Insufficient evidence
144	chr1	160839942	160921704	chr1	161577300	161577350	INS	0.0592105	Confirmed
145	chr1	222797646	222798480	chr1	223558916	223608757	DEL	0	Insufficient evidence
146	chr1	227831805	227921327	chr1	228641620	228641630	INS	0	Insufficient evidence
147	chr1	227926241	228024754	chr1	228646500	228646550	INS	0	Insufficient evidence
148	chr1	236116214	236126881	chr1	236715020	236715030	INS	0.0131579	Confirmed
149	chr1	247842943	247853543	chr1	248408880	248408890	INS	0.111842	Confirmed
150	chr22	23933096	23957375	chr22	23510400	23510500	INS	0.717105	Confirmed
151	chrX	36680789	36688630	chrX	37080008	37290094	DEL	0	Insufficient evidence
152	chrX	48759461	48844374	chrX	49347434	49528394	DEL	0	Insufficient evidence
153	chr21	41607256	41617199	chr21	43212283	43262556	DEL	0	Insufficient evidence
154	chrX	49546622	49550409	chrX	50228947	50278989	DEL	0	Insufficient evidence
155	chr20	1893568	1907289	chr20	1877095	1877100	INS	0.0197368	Confirmed

## Sheet: Table S8
Table S8. The GO enrichment of the genes in the 27 disease-realted discrepant regions
Annotation cluster	Enrichment Score	P_value
Neuroblastoma breakpoint family(NBPF) domain	3.74	3.9e-05
complement component C3b binding	3.09	0.00075
von Willebrand factor, type D domain	2.18	0.0023
Glutathione S-transferase, C-terminal	2.17	0.0044
Extracellular space	2.06	0.00094
Antimicrobial	1.91	0.062

## Sheet: Table S9
Table S9. The three KLRC haplotypes identified from the 94 long-read genome assemblies
ID	Haplotype
HG00733_1	KLRC2_DEL
HG01106_1	KLRC2_DEL
HG01891_2	KLRC2_DEL
HG02080_1	KLRC2_DEL
HG02572_2	KLRC2_DEL
HG02622_2	KLRC2_DEL
HG02630_1	KLRC2_DEL
HG02723_1	KLRC2_DEL
HG02886_1	KLRC2_DEL
HG03098_2	KLRC2_DEL
HG03540_2	KLRC2_DEL
HG03579_1	KLRC2_DEL
HG002_1	KLRC2_DUP

## Sheet: Table S10
Table S10. The frequency of KLRC haplotype in the 94 long-read assemblies and in the inferred 1KG dataset
	The 94 long-read genome assembly dataset		The 1KG dataset
Haplotype-Type	The number of event	The freqeuncy of the event	The number of event	The freqeuncy of the event
KLRC2_DUP	1	0.0106383	190	0.0364823
KLRC2_DEL	12	0.12766	972	0.186636
KLRC2_2_COPY	81	0.861702	4046	0.776882

[truncated: 6 more sheets: Table S11, Table S12, Table S13, Table S14, Table S15, Table S16]
